# Supplementary material for: A ribosomal protein S5 isoform is essential for oogenesis and interacts with distinct RNAs in Drosophila melanogaster
Source: Sci Rep. 2019 Sep 24;9:13779. doi: 10.1038/s41598-019-50357-z (PMC6760144; doi:10.1038/s41598-019-50357-z)
Supplement: Supplementary file 3 — Supplementary Table 1 [file 41598_2019_50357_MOESM3_ESM.xlsx]

## Sheet: 5bIP WT
5bIP in WT					Analysis Type: PANTHER Overrepresentation Test (Released 20171205)
ensembl_gene_id	external_gene_id					Drosophila melanogaster (REF)	5bIP_WT_2018
FBgn0000426	SmF				GO biological process complete	#	#	expected	Fold Enrichment	+/-	P value
FBgn0000618	e(y)2				mitochondrial electron transport, NADH to ubiquinone	37	13	0.61	21.2	+	3.87e-10
FBgn0001280	janA				respiratory electron transport chain	92	23	1.52	15.08	+	1.81e-16
FBgn0003114	plu				cellular respiration	128	23	2.12	10.84	+	2.15e-13
FBgn0003275	RpII18				energy derivation by oxidation of organic compounds	151	23	2.5	9.19	+	6.92e-12
FBgn0003462	Sod				generation of precursor metabolites and energy	188	24	3.12	7.7	+	7.39e-11
FBgn0003714	tko				cellular metabolic process	3816	110	63.24	1.74	+	1.38e-07
FBgn0004087	Dhfr				cellular process	6599	149	109.37	1.36	+	0.000311
FBgn0004597	CycC				metabolic process	4680	113	77.56	1.46	+	0.00324
FBgn0004889	tws				oxidation-reduction process	574	28	9.51	2.94	+	0.00137
FBgn0010421	TfIIFbeta				electron transport chain	95	24	1.57	15.24	+	2.15e-17
FBgn0011227	ox				mitochondrial ATP synthesis coupled electron transport	81	23	1.34	17.13	+	1.14e-17
FBgn0011291	Taf11				ATP synthesis coupled electron transport	85	23	1.41	16.33	+	3.25e-17
FBgn0013432	bcn92				oxidative phosphorylation	91	23	1.51	15.25	+	1.43e-16
FBgn0014391	sun				phosphorylation	443	23	7.34	3.13	+	0.00574
FBgn0015031	cype				ATP metabolic process	140	25	2.32	10.77	+	1.04e-14
FBgn0015299	Ssb-c31a				purine ribonucleoside triphosphate metabolic process	148	25	2.45	10.19	+	3.72e-14
FBgn0016119	ATPsyn-Cf6				ribonucleoside triphosphate metabolic process	150	25	2.49	10.06	+	5.06e-14
FBgn0019624	CoVa				nucleoside triphosphate metabolic process	155	26	2.57	10.12	+	9.48e-15
FBgn0019830	colt				nucleoside phosphate metabolic process	292	28	4.84	5.79	+	4.72e-10
FBgn0020369	Pros45				organophosphate metabolic process	452	30	7.49	4	+	5.09e-07
FBgn0021906	RFeSP				organic substance metabolic process	4278	105	70.9	1.48	+	0.00537
FBgn0022224	ubl				nucleobase-containing small molecule metabolic process	352	29	5.83	4.97	+	6.74e-09
FBgn0023530	CG3740				nucleobase-containing compound metabolic process	1406	64	23.3	2.75	+	1.41e-10
FBgn0024920	Ts				organic cyclic compound metabolic process	1595	67	26.43	2.53	+	1.26e-09
FBgn0025638	Roc1a				cellular nitrogen compound metabolic process	1818	84	30.13	2.79	+	7.35e-16
FBgn0025839	CG3621				nitrogen compound metabolic process	3719	103	61.64	1.67	+	1.13e-05
FBgn0026085	dgt4				heterocycle metabolic process	1483	67	24.58	2.73	+	4.06e-11
FBgn0026089	CG14817				cellular aromatic compound metabolic process	1540	67	25.52	2.63	+	2.44e-10
FBgn0026324	Taf10b				primary metabolic process	3931	102	65.15	1.57	+	0.000524
FBgn0026873	MED18				small molecule metabolic process	852	35	14.12	2.48	+	0.00246
FBgn0026879	CG13364				purine nucleoside triphosphate metabolic process	149	25	2.47	10.12	+	4.34e-14
FBgn0027359	Tim8				purine ribonucleoside monophosphate metabolic process	152	25	2.52	9.92	+	6.85e-14
FBgn0028398	Taf10				purine nucleoside monophosphate metabolic process	152	25	2.52	9.92	+	6.85e-14
FBgn0029148	NHP2				nucleoside monophosphate metabolic process	162	26	2.68	9.68	+	2.7e-14
FBgn0029524	CG3176				ribonucleoside monophosphate metabolic process	158	25	2.62	9.55	+	1.65e-13
FBgn0029529	CG13365				purine ribonucleotide metabolic process	230	25	3.81	6.56	+	7.04e-10
FBgn0029665	CG14270				purine nucleotide metabolic process	236	25	3.91	6.39	+	1.23e-09
FBgn0029688	lva				purine-containing compound metabolic process	262	26	4.34	5.99	+	1.74e-09
FBgn0029868	CG3446				nucleotide metabolic process	290	28	4.81	5.83	+	4e-10
FBgn0029888	CG3192				ribonucleotide metabolic process	237	25	3.93	6.36	+	1.35e-09
FBgn0029929	CG4593				ribose phosphate metabolic process	244	25	4.04	6.18	+	2.52e-09
FBgn0029971	CG18624				carbohydrate derivative metabolic process	628	30	10.41	2.88	+	0.000788
FBgn0030120	CG17440				drug metabolic process	388	30	6.43	4.67	+	1.3e-08
FBgn0030292	CG11752				mitochondrial electron transport, ubiquinol to cytochrome c	16	5	0.27	18.86	+	0.0284
FBgn0030322	CG15220				mitochondrial respiratory chain complex assembly	40	9	0.66	13.58	+	0.000111
FBgn0030350	SelG				mitochondrion organization	204	17	3.38	5.03	+	0.000263
FBgn0030373	CG12721				cellular protein-containing complex assembly	395	25	6.55	3.82	+	4.88e-05
FBgn0030410	Aven				protein-containing complex assembly	441	26	7.31	3.56	+	0.000101
FBgn0030501	BthD				protein-containing complex subunit organization	548	26	9.08	2.86	+	0.00608
FBgn0030605	CG5548				mitochondrial translation	98	13	1.62	8	+	5.05e-05
FBgn0030610	CG9065				mitochondrial gene expression	116	13	1.92	6.76	+	0.000348
FBgn0030733	CG3560				gene expression	1068	50	17.7	2.82	+	6.65e-08
FBgn0030743	CG9921				translation	306	18	5.07	3.55	+	0.0154
FBgn0030938	CG15047				cellular macromolecule biosynthetic process	780	34	12.93	2.63	+	0.000952
FBgn0031021	CG12203				macromolecule biosynthetic process	803	35	13.31	2.63	+	0.000622
FBgn0031040	CG14210				organic substance biosynthetic process	1317	44	21.83	2.02	+	0.0195
FBgn0031228	CG11455				biosynthetic process	1348	45	22.34	2.01	+	0.0152
FBgn0031315	CG14341				cellular biosynthetic process	1272	44	21.08	2.09	+	0.00797
FBgn0031357	mRpL48				peptide biosynthetic process	311	18	5.15	3.49	+	0.0191
FBgn0031436	CG3214				amide biosynthetic process	339	19	5.62	3.38	+	0.0165
FBgn0031459	CG2862				cellular nitrogen compound biosynthetic process	769	38	12.74	2.98	+	6.2e-06
FBgn0031505	CG12400				RNA metabolic process	807	32	13.37	2.39	+	0.0161
FBgn0031628	CG3294
FBgn0031684	CG8680
FBgn0031776	CG13993
FBgn0031777	CG9154
FBgn0031822	CG9548					Drosophila melanogaster (REF)	5bIP_WT_Philip MA_2018
FBgn0032000	CG8372				PANTHER GO-Slim Biological Process	#	#	expected	Fold Enrichment	+/-	P value
FBgn0032101	CG9586				oxidative phosphorylation	56	14	0.93	15.08	+	2.55e-10
FBgn0032293	Dpy-30L1				generation of precursor metabolites and energy	186	15	3.08	4.87	+	0.000148
FBgn0032390	dgt2				respiratory electron transport chain	128	15	2.12	7.07	+	1.26e-06
FBgn0032429	CG5446				RNA splicing, via transesterification reactions	112	10	1.86	5.39	+	0.0047
FBgn0032445	CG6153				RNA metabolic process	876	34	14.52	2.34	+	0.00079
FBgn0032512	CG9305				mitochondrion organization	92	8	1.52	5.25	+	0.0373
FBgn0032595	CG17996				mRNA splicing, via spliceosome	125	10	2.07	4.83	+	0.0117
FBgn0032634	Rpb11				cellular component biogenesis	463	20	7.67	2.61	+	0.0228
FBgn0032642	CG5110				biosynthetic process	1081	41	17.92	2.29	+	0.000121
FBgn0032704	Jwa				nitrogen compound metabolic process	1550	46	25.69	1.79	+	0.0143
FBgn0032720	mRpL13
FBgn0032725	Nedd8
FBgn0032799	CG10166
FBgn0032884	Pomp
FBgn0032922	CG9249
FBgn0033085	CG15908
FBgn0033162	CG1707
FBgn0033274	CG14757
FBgn0033357	Tom7
FBgn0033395	Cyp4p2
FBgn0033548	CG7637
FBgn0033570	CG7712
FBgn0033683	CG18343
FBgn0033691	CG8860
FBgn0033716	Den1
FBgn0033781	CG13319
FBgn0033813	fsd
FBgn0033907	mRpS16
FBgn0033961	CG12859
FBgn0034001	mRpL41
FBgn0034033	CG8204
FBgn0034046	tun
FBgn0034089	CG8446
FBgn0034231	Apc10
FBgn0034245	CG14482
FBgn0034248	CG14483
FBgn0034255	CG18186
FBgn0034299	CG5757
FBgn0034365	CG5335
FBgn0034537	DMAP1
FBgn0034564	CG9344
FBgn0034579	mRpL54
FBgn0034645	CG10320
FBgn0034877	levy
FBgn0034902	CG5532
FBgn0034919	CG5569
FBgn0035032	CG4692
FBgn0035088	CG3776
FBgn0035120	wac
FBgn0035181	CG9205
FBgn0035209	msd1
FBgn0035210	msd5
FBgn0035248	CG13919
FBgn0035323	CG13807
FBgn0035355	CG16985
FBgn0035415	CG14966
FBgn0035423	CG17737
FBgn0035469	CG14977
FBgn0035603	CG10635
FBgn0035964	Dhpr
FBgn0035997	phol
FBgn0036118	blos2
FBgn0036277	CG10418
FBgn0036334	CG11267
FBgn0036335	mRpL20
FBgn0036342	CG11279
FBgn0036488	CG6878
FBgn0036537	CG18081
FBgn0036580	PDCD-5
FBgn0036661	CG9705
FBgn0036670	CG13029
FBgn0036696	CG14057
FBgn0036728	CG7580
FBgn0037265	CG12001
FBgn0037313	CG1161
FBgn0037602	CG8021
FBgn0037781	Fancl
FBgn0038013	CG10038
FBgn0038080	CG12279
FBgn0038107	CG17327
FBgn0038196	CG9922
FBgn0038277	RpS5b
FBgn0038363	Acyp2
FBgn0038425	CG14881
FBgn0038426	mRpS33
FBgn0038577	CG12321
FBgn0038627	CG7694
FBgn0038673	CG14286
FBgn0038771	CG4390
FBgn0038972	CG7054
FBgn0039149	CG18428
FBgn0039205	CG13623
FBgn0039218	Rpb10
FBgn0039259	CG11781
FBgn0039305	CG11858
FBgn0039765	mRpS18C
FBgn0039766	CG15536
FBgn0039802	dj-1beta
FBgn0039836	CG1750
FBgn0039869	CG1890
FBgn0039930	CG11077
FBgn0040389	mRpL14
FBgn0040394	CG16903
FBgn0040396	CG3939
FBgn0040634	CG4186
FBgn0040650	CG15456
FBgn0040754	CG17059
FBgn0040773	CoVIIc
FBgn0040786	CG14104
FBgn0040793	CG7630
FBgn0040931	CG9034
FBgn0040954	CG13779
FBgn0042213	CG18731
FBgn0044020	Roc2
FBgn0044030	mRpS14
FBgn0044511	mRpS21
FBgn0046225	CG17230
FBgn0047199	CG31517
FBgn0050051	CG30051
FBgn0050094	CG30094
FBgn0051126	CG31126
FBgn0051184	LSm3
FBgn0051229	CG31229
FBgn0051279	CG31279
FBgn0051472	CG31472
FBgn0051658	Nnf1b
FBgn0051713	Apf
FBgn0051950	CG31950
FBgn0052230	CG32230
FBgn0052448	CG32448
FBgn0052625	CG32625
FBgn0052817	CG32817
FBgn0052856	CG32856
FBgn0053051	CG33051
FBgn0053774	CG33774
FBgn0058002	CG40002
FBgn0061515	endos
FBgn0063670	CG40228
FBgn0083167	Neb-cGP
FBgn0083953	CG34117
FBgn0083961	CG34125
FBgn0083983	mRpL34
FBgn0085229	CG34200
FBgn0085242	CG34213
FBgn0085257	CG34228
FBgn0085290	CG34261
FBgn0085339	CG34310
FBgn0085468	CG34439
FBgn0085736	CG40472
FBgn0085765	CR40677
FBgn0085813	CR41602
FBgn0086447	l(2)37Cg
FBgn0250838	CG30415
FBgn0259144	CG42259
FBgn0259728	CG42382
FBgn0260747	CG5010
FBgn0260857	Bet1
FBgn0261067	LSm1
FBgn0261068	LSm7
FBgn0261789	SmD2
FBgn0261790	SmE
FBgn0261791	SmG
FBgn0261881	l(2)35Be
FBgn0262149	CR42875
FBgn0262524	ver
FBgn0262947	CG43266
FBgn0263219	Dscam4
FBgn0263911	CoVIII
FBgn0264267	CR43767
FBgn0264676	CG43961

## Sheet: 5aIP WT
5aIP in WT
ensembl_gene_id	external_gene_id					Drosophila melanogaster (REF)	5aIP_WT_2018
FBgn0000014	abd-A				GO biological process complete	#	#	expected	Fold Enrichment	+/-	P value
FBgn0000210	br				negative regulation of transcription by RNA polymerase II	194	15	2.68	5.6	+	0.000379
FBgn0000395	cv-2				regulation of transcription by RNA polymerase II	660	35	9.12	3.84	+	2.82e-08
FBgn0000448	Hr46				regulation of transcription, DNA-templated	1099	46	15.18	3.03	+	2.94e-08
FBgn0000479	dnc				regulation of cellular macromolecule biosynthetic process	1248	52	17.24	3.02	+	9.93e-10
FBgn0000489	Pka-C3				regulation of cellular biosynthetic process	1297	53	17.91	2.96	+	1.17e-09
FBgn0000490	dpp				regulation of biosynthetic process	1300	53	17.95	2.95	+	1.28e-09
FBgn0000567	Eip74EF				regulation of metabolic process	2024	62	27.95	2.22	+	1.46e-06
FBgn0000568	Eip75B				regulation of biological process	3748	93	51.76	1.8	+	5.73e-07
FBgn0000964	tj				biological regulation	4190	97	57.87	1.68	+	8.79e-06
FBgn0001090	bnb				regulation of cellular metabolic process	1843	58	25.45	2.28	+	2.49e-06
FBgn0001145	Gs2				regulation of cellular process	3435	88	47.44	1.85	+	5.18e-07
FBgn0001180	hb				regulation of macromolecule biosynthetic process	1254	52	17.32	3	+	1.19e-09
FBgn0001235	hth				regulation of macromolecule metabolic process	1893	61	26.14	2.33	+	2.8e-07
FBgn0001257	ImpL2				regulation of gene expression	1474	57	20.36	2.8	+	1.08e-09
FBgn0002868	MtnA				regulation of nucleic acid-templated transcription	1099	46	15.18	3.03	+	2.94e-08
FBgn0003255	rk				regulation of RNA biosynthetic process	1099	46	15.18	3.03	+	2.94e-08
FBgn0003396	shn				regulation of RNA metabolic process	1211	48	16.73	2.87	+	6.16e-08
FBgn0003435	sm				regulation of nucleobase-containing compound metabolic process	1263	48	17.44	2.75	+	2.62e-07
FBgn0003638	su(w[a])				regulation of primary metabolic process	1790	57	24.72	2.31	+	2.39e-06
FBgn0003715	CG16778				regulation of nitrogen compound metabolic process	1767	58	24.4	2.38	+	4.9e-07
FBgn0004053	zen				negative regulation of transcription, DNA-templated	347	19	4.79	3.96	+	0.00151
FBgn0004606	zfh1				negative regulation of cellular macromolecule biosynthetic process	413	22	5.7	3.86	+	0.000282
FBgn0004646	ogre				negative regulation of cellular biosynthetic process	424	22	5.86	3.76	+	0.000441
FBgn0004647	N				negative regulation of cellular metabolic process	613	24	8.47	2.83	+	0.0163
FBgn0004865	Eip78C				negative regulation of metabolic process	747	30	10.32	2.91	+	0.000539
FBgn0004910	Eip63F-1				negative regulation of biological process	1411	46	19.49	2.36	+	8.94e-05
FBgn0005612	Sox14				negative regulation of cellular process	1212	41	16.74	2.45	+	0.000231
FBgn0005631	robo				negative regulation of biosynthetic process	424	22	5.86	3.76	+	0.000441
FBgn0005638	slbo				negative regulation of macromolecule biosynthetic process	413	22	5.7	3.86	+	0.000282
FBgn0005648	Pabp2				negative regulation of macromolecule metabolic process	701	30	9.68	3.1	+	0.000137
FBgn0010313	corto				negative regulation of gene expression	546	28	7.54	3.71	+	9.25e-06
FBgn0010388	Dro				negative regulation of nucleic acid-templated transcription	347	19	4.79	3.96	+	0.00151
FBgn0010435	emp				negative regulation of RNA biosynthetic process	347	19	4.79	3.96	+	0.00151
FBgn0011206	bol				negative regulation of RNA metabolic process	365	20	5.04	3.97	+	0.000731
FBgn0011296	l(2)efl				negative regulation of nucleobase-containing compound metabolic process	388	20	5.36	3.73	+	0.00188
FBgn0011817	nmo				negative regulation of nitrogen compound metabolic process	571	24	7.89	3.04	+	0.00489
FBgn0013343	Syx1A				gland development	174	13	2.4	5.41	+	0.00397
FBgn0013469	klu				animal organ development	1182	42	16.32	2.57	+	3.83e-05
FBgn0013810	Dhc36C				anatomical structure development	2667	65	36.83	1.76	+	0.00371
FBgn0014163	fax				developmental process	2761	66	38.13	1.73	+	0.00587
FBgn0014343	mirr				system development	1685	55	23.27	2.36	+	2.19e-06
FBgn0014368	nol				multicellular organism development	2305	57	31.83	1.79	+	0.0151
FBgn0014388	sty				cellular response to endogenous stimulus	149	11	2.06	5.35	+	0.0299
FBgn0015380	drl				response to endogenous stimulus	181	12	2.5	4.8	+	0.0339
FBgn0015609	CadN				positive regulation of transcription by RNA polymerase II	325	20	4.49	4.46	+	0.000115
FBgn0015801	Reg-5				positive regulation of transcription, DNA-templated	429	28	5.92	4.73	+	4.23e-08
FBgn0016650	Lgr1				positive regulation of gene expression	520	33	7.18	4.59	+	1.05e-09
FBgn0020412	JIL-1				positive regulation of macromolecule metabolic process	773	36	10.68	3.37	+	4.96e-07
FBgn0022238	lolal				positive regulation of metabolic process	832	37	11.49	3.22	+	9.45e-07
FBgn0022710	Ac13E				positive regulation of biological process	1495	49	20.65	2.37	+	2.27e-05
FBgn0023479	Tequila				positive regulation of nucleic acid-templated transcription	429	28	5.92	4.73	+	4.23e-08
FBgn0023526	CG2865				positive regulation of RNA biosynthetic process	429	28	5.92	4.73	+	4.23e-08
FBgn0023528	CG2924				positive regulation of cellular biosynthetic process	514	32	7.1	4.51	+	4.16e-09
FBgn0023531	CG32809				positive regulation of biosynthetic process	514	32	7.1	4.51	+	4.16e-09
FBgn0024250	brk				positive regulation of cellular metabolic process	770	36	10.63	3.39	+	4.46e-07
FBgn0024989	CG3777				positive regulation of cellular process	1325	46	18.3	2.51	+	1.3e-05
FBgn0025525	bab2				positive regulation of RNA metabolic process	447	29	6.17	4.7	+	2.02e-08
FBgn0025583	IM2				positive regulation of nucleobase-containing compound metabolic process	467	29	6.45	4.5	+	5.69e-08
FBgn0026160	tna				positive regulation of nitrogen compound metabolic process	745	36	10.29	3.5	+	1.81e-07
FBgn0026577	CG8677				positive regulation of macromolecule biosynthetic process	479	31	6.62	4.69	+	3.66e-09
FBgn0027585	CG8740				animal organ morphogenesis	725	30	10.01	3	+	0.000284
FBgn0028420	Kr-h1				anatomical structure morphogenesis	1501	47	20.73	2.27	+	0.000206
FBgn0028550	Atf3				behavior	573	23	7.91	2.91	+	0.0175
FBgn0028743	CG5036				regulation of developmental process	730	29	10.08	2.88	+	0.00111
FBgn0028899	CG31817				nervous system development	1060	36	14.64	2.46	+	0.00157
FBgn0028953	CG14478				cell development	1331	42	18.38	2.28	+	0.00103
FBgn0028979	tio				cell differentiation	1684	48	23.26	2.06	+	0.00236
FBgn0028991	seq				cellular developmental process	1727	49	23.85	2.05	+	0.00198
FBgn0029887	CG3198
FBgn0029896	CG3168
FBgn0029966	Ir7c
FBgn0030017	CG2278
FBgn0030027	CG1632
FBgn0030120	CG17440
FBgn0030195	CG2898
FBgn0030642	CG15642
FBgn0030764	CG9777
FBgn0030797	CG13004
FBgn0030941	wgn
FBgn0030976	CG7378
FBgn0031016	kek5
FBgn0031168	CG1722
FBgn0031239	CG17075
FBgn0031488	CG17265
FBgn0031515	CG9664
FBgn0031554	CG15418
FBgn0031698	Ncoa6
FBgn0031735	CG11029
FBgn0031759	lid
FBgn0032180	CG31714
FBgn0032682	CG10176
FBgn0032717	CG10600
FBgn0033113	Spn42Dc
FBgn0033652	ths
FBgn0033862	CG6209
FBgn0033872	CG6329
FBgn0034140	CG8317
FBgn0034408	sano
FBgn0034532	CG13436
FBgn0034626	CG10795
FBgn0034758	CG13510
FBgn0034965	CG13568
FBgn0035016	CG4612
FBgn0035023	itp
FBgn0035099	CG6845
FBgn0035101	p130CAS
FBgn0035262	CG18171
FBgn0035542	DOR
FBgn0035699	CG13300
FBgn0035988	CG3982
FBgn0036544	sff
FBgn0036589	CG13067
FBgn0036732	Oatp74D
FBgn0037004	CG17637
FBgn0037005	CG5078
FBgn0037016	CG13252
FBgn0037448	CG15186
FBgn0037615	CG11760
FBgn0037636	CG9821
FBgn0037714	CG9396
FBgn0037751	topi
FBgn0037835	CG14687
FBgn0037989	CG14741
FBgn0038063	Octbeta2R
FBgn0038290	CG6912
FBgn0038418	pad
FBgn0038595	CG7142
FBgn0038881	CG16791
FBgn0039043	CG17121
FBgn0039101	CG16710
FBgn0039167	CG17786
FBgn0039169	Spps
FBgn0039862	kek6
FBgn0039863	CG1815
FBgn0039911	CG1909
FBgn0040153	l(1)G0469
FBgn0040528	CG15864
FBgn0040653	IM4
FBgn0040732	CG16926
FBgn0040736	IM3
FBgn0042106	CG18754
FBgn0044047	Ilp6
FBgn0047133	pncr003:2L
FBgn0050187	CG30187
FBgn0050418	nord
FBgn0051010	CG31010
FBgn0051150	CG31150
FBgn0051151	wge
FBgn0051211	CG31211
FBgn0051374	sals
FBgn0051538	CG31538
FBgn0051642	CG31642
FBgn0051778	CG31778
FBgn0051874	CG31874
FBgn0052062	A2bp1
FBgn0052218	CR32218
FBgn0052669	CG32669
FBgn0052855	CG32855
FBgn0053207	pxb
FBgn0053558	mim
FBgn0053971	Ir62a
FBgn0054057	CG34057
FBgn0083977	CG34141
FBgn0085335	CG34306
FBgn0085434	NaCP60E
FBgn0250870	CG42241
FBgn0259108	futsch
FBgn0259163	CG42268
FBgn0259171	Pde9
FBgn0259245	CG42343
FBgn0259677	CG42346
FBgn0259707	CG42361
FBgn0259741	CG42395
FBgn0260400	elav
FBgn0260440	spdo
FBgn0260469	CR14578
FBgn0260642	Antp
FBgn0260768	CG42566
FBgn0260938	tay
FBgn0260943	Rbp6
FBgn0261113	Xrp1
FBgn0261349	Mst36Fb
FBgn0261552	ps
FBgn0261560	Thor
FBgn0261617	nej
FBgn0261674	CG42709
FBgn0261793	Trf2
FBgn0261801	CG42747
FBgn0261843	pre-mod(mdg4)-W
FBgn0262127	kibra
FBgn0262353	CG43051
FBgn0262617	CG43143
FBgn0262686	CG43156
FBgn0262734	Rbp2
FBgn0263097	Glut4EF
FBgn0263111	cac
FBgn0263220	Hk
FBgn0263392	CG43444
FBgn0263413	CR43459
FBgn0263442	CR43465
FBgn0263748	CG43673
FBgn0263772	CG43689
FBgn0263973	jv
FBgn0263995	cpo
FBgn0264443	CG43861
FBgn0264448	CR43866
FBgn0264490	Eip93F
FBgn0264703	CR43972

## Sheet: 5aIP 5b-null
5aIP in 5b-null ovary
ensembl_gene_id	external_gene_id
FBgn0002709	mei-218
FBgn0004053	zen
FBgn0004118	nAcRbeta-96A
FBgn0005427	ewg
FBgn0011576	Cyp4d2
FBgn0011676	Nos
FBgn0013810	Dhc36C
FBgn0014368	nol
FBgn0020381	Dredd
FBgn0023090	dtr
FBgn0025111	Ant2
FBgn0025627	CG4194
FBgn0026086	Adar
FBgn0027111	miple
FBgn0027575	GABA-B-R2
FBgn0028577	pUf68
FBgn0028740	CG6362
FBgn0028899	CG31817
FBgn0029728	CG2861
FBgn0029966	Ir7c
FBgn0030757	CG9902
FBgn0031214	CG11374
FBgn0031675	CG9121
FBgn0031883	CG11266
FBgn0031974	CG12560
FBgn0032345	CG14921
FBgn0032879	CG9317
FBgn0033074	tomboy40
FBgn0033313	Cirl
FBgn0033657	Sln
FBgn0034005	alphaPS4
FBgn0034182	CG9640
FBgn0034321	CG14502
FBgn0034322	CG18536
FBgn0034937	fzr2
FBgn0034965	CG13568
FBgn0035078	Tpc2
FBgn0035099	CG6845
FBgn0035167	Gr61a
FBgn0035262	CG18171
FBgn0036150	Ir68a
FBgn0036319	Ent3
FBgn0036793	CG4174
FBgn0036895	CG9392
FBgn0036926	CG7646
FBgn0036931	CG14183
FBgn0036975	CG5618
FBgn0037003	CG18281
FBgn0037309	CR31541
FBgn0037615	CG11760
FBgn0037712	CG16789
FBgn0037751	topi
FBgn0038258	CG7362
FBgn0038547	CG17803
FBgn0038598	CG7131
FBgn0039101	CG16710
FBgn0039127	CG13602
FBgn0039855	CG1638
FBgn0039911	CG1909
FBgn0039932	CG11093
FBgn0040528	CG15864
FBgn0040653	IM4
FBgn0040778	CG17977
FBgn0042106	CG18754
FBgn0043025	Msi
FBgn0050187	CG30187
FBgn0050357	CG30357
FBgn0050486	CG30486
FBgn0051148	CG31148
FBgn0051211	CG31211
FBgn0051352	Unc-115a
FBgn0051686	CG31686
FBgn0052255	Gr64f
FBgn0052801	CG32801
FBgn0053105	p24-2
FBgn0053971	Ir62a
FBgn0086681	Mst36Fa
FBgn0250867	CG42238
FBgn0259151	CG42266
FBgn0259707	CG42361
FBgn0259741	CG42395
FBgn0260440	spdo
FBgn0260458	PGRP-LD
FBgn0260463	Unc-115b
FBgn0260481	CG32454
FBgn0260720	CR42547
FBgn0261269	conv
FBgn0261453	scaRNA:mgU2-41
FBgn0261723	Dbx
FBgn0261799	dsx-c73A
FBgn0261839	pre-mod(mdg4)-Y
FBgn0261843	pre-mod(mdg4)-W
FBgn0262945	CR43264
FBgn0263093	CR43361
FBgn0263111	cac
FBgn0263220	Hk
FBgn0263492	CR43481
FBgn0263747	CG43672
FBgn0263748	CG43673
FBgn0263981	CR43730
FBgn0264448	CR43866
FBgn0264678	CR43963
