# Supplementary material for: A ribosomal protein S5 isoform is essential for oogenesis and interacts with distinct RNAs in Drosophila melanogaster
Source: Sci Rep. 2019 Sep 24;9:13779. doi: 10.1038/s41598-019-50357-z (PMC6760144; doi:10.1038/s41598-019-50357-z)
Supplement: Supplementary file 4 — Supplementary Table 2 [file 41598_2019_50357_MOESM4_ESM.xlsx]

## Sheet: 5b,5aIP 2fold padj0.01
5b_IP_WT, enriched, Padj<0.01, 2fold				5a_IP_WT, enriched, Padj<0.01, 2fold
ensembl_gene_id	external_gene_id			ensembl_gene_id	external_gene_id
FBgn0000426	SmF			FBgn0000014	abd-A
FBgn0000618	e(y)2			FBgn0000210	br
FBgn0001280	janA			FBgn0000395	cv-2
FBgn0003114	plu			FBgn0000448	Hr46
FBgn0003275	RpII18			FBgn0000479	dnc
FBgn0003462	Sod			FBgn0000489	Pka-C3
FBgn0003714	tko			FBgn0000490	dpp
FBgn0004087	Dhfr			FBgn0000567	Eip74EF
FBgn0004597	CycC			FBgn0000568	Eip75B
FBgn0004889	tws			FBgn0000964	tj
FBgn0010421	TfIIFbeta			FBgn0001090	bnb
FBgn0011227	ox			FBgn0001145	Gs2
FBgn0011291	Taf11			FBgn0001180	hb
FBgn0013432	bcn92			FBgn0001235	hth
FBgn0014391	sun			FBgn0001257	ImpL2
FBgn0015031	cype			FBgn0002868	MtnA
FBgn0015299	Ssb-c31a			FBgn0003255	rk
FBgn0016119	ATPsyn-Cf6			FBgn0003396	shn
FBgn0019624	CoVa			FBgn0003435	sm
FBgn0019830	colt			FBgn0003638	su(w[a])
FBgn0020369	Pros45			FBgn0003715	CG16778
FBgn0021906	RFeSP			FBgn0004053	zen
FBgn0022224	ubl			FBgn0004606	zfh1
FBgn0023530	CG3740			FBgn0004646	ogre
FBgn0024920	Ts			FBgn0004647	N
FBgn0025638	Roc1a			FBgn0004865	Eip78C
FBgn0025839	CG3621			FBgn0004910	Eip63F-1
FBgn0026085	dgt4			FBgn0005612	Sox14
FBgn0026089	CG14817			FBgn0005631	robo
FBgn0026324	Taf10b			FBgn0005638	slbo
FBgn0026873	MED18			FBgn0005648	Pabp2
FBgn0026879	CG13364			FBgn0010313	corto
FBgn0027359	Tim8			FBgn0010388	Dro
FBgn0028398	Taf10			FBgn0010435	emp
FBgn0029148	NHP2			FBgn0011206	bol
FBgn0029524	CG3176			FBgn0011296	l(2)efl
FBgn0029529	CG13365			FBgn0011817	nmo
FBgn0029665	CG14270			FBgn0013343	Syx1A
FBgn0029688	lva			FBgn0013469	klu
FBgn0029868	CG3446			FBgn0013810	Dhc36C
FBgn0029888	CG3192			FBgn0014163	fax
FBgn0029929	CG4593			FBgn0014343	mirr
FBgn0029971	CG18624			FBgn0014368	nol
FBgn0030120	CG17440			FBgn0014388	sty
FBgn0030292	CG11752			FBgn0015380	drl
FBgn0030322	CG15220			FBgn0015609	CadN
FBgn0030350	SelG			FBgn0015801	Reg-5
FBgn0030373	CG12721			FBgn0016650	Lgr1
FBgn0030410	Aven			FBgn0020412	JIL-1
FBgn0030501	BthD			FBgn0022238	lolal
FBgn0030605	CG5548			FBgn0022710	Ac13E
FBgn0030610	CG9065			FBgn0023479	Tequila
FBgn0030733	CG3560			FBgn0023526	CG2865
FBgn0030743	CG9921			FBgn0023528	CG2924
FBgn0030938	CG15047			FBgn0023531	CG32809
FBgn0031021	CG12203			FBgn0024250	brk
FBgn0031040	CG14210			FBgn0024989	CG3777
FBgn0031228	CG11455			FBgn0025525	bab2
FBgn0031315	CG14341			FBgn0025583	IM2
FBgn0031357	mRpL48			FBgn0026160	tna
FBgn0031436	CG3214			FBgn0026577	CG8677
FBgn0031459	CG2862			FBgn0027585	CG8740
FBgn0031505	CG12400			FBgn0028420	Kr-h1
FBgn0031628	CG3294			FBgn0028550	Atf3
FBgn0031684	CG8680			FBgn0028743	CG5036
FBgn0031776	CG13993			FBgn0028899	CG31817
FBgn0031777	CG9154			FBgn0028953	CG14478
FBgn0031822	CG9548			FBgn0028979	tio
FBgn0032000	CG8372			FBgn0028991	seq
FBgn0032101	CG9586			FBgn0029887	CG3198
FBgn0032293	Dpy-30L1			FBgn0029896	CG3168
FBgn0032390	dgt2			FBgn0029966	Ir7c
FBgn0032429	CG5446			FBgn0030017	CG2278
FBgn0032445	CG6153			FBgn0030027	CG1632
FBgn0032512	CG9305			FBgn0030120	CG17440
FBgn0032595	CG17996			FBgn0030195	CG2898
FBgn0032634	Rpb11			FBgn0030642	CG15642
FBgn0032642	CG5110			FBgn0030764	CG9777
FBgn0032704	Jwa			FBgn0030797	CG13004
FBgn0032720	mRpL13			FBgn0030941	wgn
FBgn0032725	Nedd8			FBgn0030976	CG7378
FBgn0032799	CG10166			FBgn0031016	kek5
FBgn0032884	Pomp			FBgn0031168	CG1722
FBgn0032922	CG9249			FBgn0031239	CG17075
FBgn0033085	CG15908			FBgn0031488	CG17265
FBgn0033162	CG1707			FBgn0031515	CG9664
FBgn0033274	CG14757			FBgn0031554	CG15418
FBgn0033357	Tom7			FBgn0031698	Ncoa6
FBgn0033395	Cyp4p2			FBgn0031735	CG11029
FBgn0033548	CG7637			FBgn0031759	lid
FBgn0033570	CG7712			FBgn0032180	CG31714
FBgn0033683	CG18343			FBgn0032682	CG10176
FBgn0033691	CG8860			FBgn0032717	CG10600
FBgn0033716	Den1			FBgn0033113	Spn42Dc
FBgn0033781	CG13319			FBgn0033652	ths
FBgn0033813	fsd			FBgn0033862	CG6209
FBgn0033907	mRpS16			FBgn0033872	CG6329
FBgn0033961	CG12859			FBgn0034140	CG8317
FBgn0034001	mRpL41			FBgn0034408	sano
FBgn0034033	CG8204			FBgn0034532	CG13436
FBgn0034046	tun			FBgn0034626	CG10795
FBgn0034089	CG8446			FBgn0034758	CG13510
FBgn0034231	Apc10			FBgn0034965	CG13568
FBgn0034245	CG14482			FBgn0035016	CG4612
FBgn0034248	CG14483			FBgn0035023	itp
FBgn0034255	CG18186			FBgn0035099	CG6845
FBgn0034299	CG5757			FBgn0035101	p130CAS
FBgn0034365	CG5335			FBgn0035262	CG18171
FBgn0034537	DMAP1			FBgn0035542	DOR
FBgn0034564	CG9344			FBgn0035699	CG13300
FBgn0034579	mRpL54			FBgn0035988	CG3982
FBgn0034645	CG10320			FBgn0036544	sff
FBgn0034877	levy			FBgn0036589	CG13067
FBgn0034902	CG5532			FBgn0036732	Oatp74D
FBgn0034919	CG5569			FBgn0037004	CG17637
FBgn0035032	CG4692			FBgn0037005	CG5078
FBgn0035088	CG3776			FBgn0037016	CG13252
FBgn0035120	wac			FBgn0037448	CG15186
FBgn0035181	CG9205			FBgn0037615	CG11760
FBgn0035209	msd1			FBgn0037636	CG9821
FBgn0035210	msd5			FBgn0037714	CG9396
FBgn0035248	CG13919			FBgn0037751	topi
FBgn0035323	CG13807			FBgn0037835	CG14687
FBgn0035355	CG16985			FBgn0037989	CG14741
FBgn0035415	CG14966			FBgn0038063	Octbeta2R
FBgn0035423	CG17737			FBgn0038290	CG6912
FBgn0035469	CG14977			FBgn0038418	pad
FBgn0035603	CG10635			FBgn0038595	CG7142
FBgn0035964	Dhpr			FBgn0038881	CG16791
FBgn0035997	phol			FBgn0039043	CG17121
FBgn0036118	blos2			FBgn0039101	CG16710
FBgn0036277	CG10418			FBgn0039167	CG17786
FBgn0036334	CG11267			FBgn0039169	Spps
FBgn0036335	mRpL20			FBgn0039862	kek6
FBgn0036342	CG11279			FBgn0039863	CG1815
FBgn0036488	CG6878			FBgn0039911	CG1909
FBgn0036537	CG18081			FBgn0040153	l(1)G0469
FBgn0036580	PDCD-5			FBgn0040528	CG15864
FBgn0036661	CG9705			FBgn0040653	IM4
FBgn0036670	CG13029			FBgn0040732	CG16926
FBgn0036696	CG14057			FBgn0040736	IM3
FBgn0036728	CG7580			FBgn0042106	CG18754
FBgn0037265	CG12001			FBgn0044047	Ilp6
FBgn0037313	CG1161			FBgn0047133	pncr003:2L
FBgn0037602	CG8021			FBgn0050187	CG30187
FBgn0037781	Fancl			FBgn0050418	nord
FBgn0038013	CG10038			FBgn0051010	CG31010
FBgn0038080	CG12279			FBgn0051150	CG31150
FBgn0038107	CG17327			FBgn0051151	wge
FBgn0038196	CG9922			FBgn0051211	CG31211
FBgn0038277	RpS5b			FBgn0051374	sals
FBgn0038363	Acyp2			FBgn0051538	CG31538
FBgn0038425	CG14881			FBgn0051642	CG31642
FBgn0038426	mRpS33			FBgn0051778	CG31778
FBgn0038577	CG12321			FBgn0051874	CG31874
FBgn0038627	CG7694			FBgn0052062	A2bp1
FBgn0038673	CG14286			FBgn0052218	CR32218
FBgn0038771	CG4390			FBgn0052669	CG32669
FBgn0038972	CG7054			FBgn0052855	CG32855
FBgn0039149	CG18428			FBgn0053207	pxb
FBgn0039205	CG13623			FBgn0053558	mim
FBgn0039218	Rpb10			FBgn0053971	Ir62a
FBgn0039259	CG11781			FBgn0054057	CG34057
FBgn0039305	CG11858			FBgn0083977	CG34141
FBgn0039765	mRpS18C			FBgn0085335	CG34306
FBgn0039766	CG15536			FBgn0085434	NaCP60E
FBgn0039802	dj-1beta			FBgn0250870	CG42241
FBgn0039836	CG1750			FBgn0259108	futsch
FBgn0039869	CG1890			FBgn0259163	CG42268
FBgn0039930	CG11077			FBgn0259171	Pde9
FBgn0040389	mRpL14			FBgn0259245	CG42343
FBgn0040394	CG16903			FBgn0259677	CG42346
FBgn0040396	CG3939			FBgn0259707	CG42361
FBgn0040634	CG4186			FBgn0259741	CG42395
FBgn0040650	CG15456			FBgn0260400	elav
FBgn0040754	CG17059			FBgn0260440	spdo
FBgn0040773	CoVIIc			FBgn0260469	CR14578
FBgn0040786	CG14104			FBgn0260642	Antp
FBgn0040793	CG7630			FBgn0260768	CG42566
FBgn0040931	CG9034			FBgn0260938	tay
FBgn0040954	CG13779			FBgn0260943	Rbp6
FBgn0042213	CG18731			FBgn0261113	Xrp1
FBgn0044020	Roc2			FBgn0261349	Mst36Fb
FBgn0044030	mRpS14			FBgn0261552	ps
FBgn0044511	mRpS21			FBgn0261560	Thor
FBgn0046225	CG17230			FBgn0261617	nej
FBgn0047199	CG31517			FBgn0261674	CG42709
FBgn0050051	CG30051			FBgn0261793	Trf2
FBgn0050094	CG30094			FBgn0261801	CG42747
FBgn0051126	CG31126			FBgn0261843	pre-mod(mdg4)-W
FBgn0051184	LSm3			FBgn0262127	kibra
FBgn0051229	CG31229			FBgn0262353	CG43051
FBgn0051279	CG31279			FBgn0262617	CG43143
FBgn0051472	CG31472			FBgn0262686	CG43156
FBgn0051658	Nnf1b			FBgn0262734	Rbp2
FBgn0051713	Apf			FBgn0263097	Glut4EF
FBgn0051950	CG31950			FBgn0263111	cac
FBgn0052230	CG32230			FBgn0263220	Hk
FBgn0052448	CG32448			FBgn0263392	CG43444
FBgn0052625	CG32625			FBgn0263413	CR43459
FBgn0052817	CG32817			FBgn0263442	CR43465
FBgn0052856	CG32856			FBgn0263748	CG43673
FBgn0053051	CG33051			FBgn0263772	CG43689
FBgn0053774	CG33774			FBgn0263973	jv
FBgn0058002	CG40002			FBgn0263995	cpo
FBgn0061515	endos			FBgn0264443	CG43861
FBgn0063670	CG40228			FBgn0264448	CR43866
FBgn0083167	Neb-cGP			FBgn0264490	Eip93F
FBgn0083953	CG34117			FBgn0264703	CR43972
FBgn0083961	CG34125
FBgn0083983	mRpL34
FBgn0085229	CG34200
FBgn0085242	CG34213
FBgn0085257	CG34228
FBgn0085290	CG34261
FBgn0085339	CG34310
FBgn0085468	CG34439
FBgn0085736	CG40472
FBgn0085765	CR40677
FBgn0085813	CR41602
FBgn0086447	l(2)37Cg
FBgn0250838	CG30415
FBgn0259144	CG42259
FBgn0259728	CG42382
FBgn0260747	CG5010
FBgn0260857	Bet1
FBgn0261067	LSm1
FBgn0261068	LSm7
FBgn0261789	SmD2
FBgn0261790	SmE
FBgn0261791	SmG
FBgn0261881	l(2)35Be
FBgn0262149	CR42875
FBgn0262524	ver
FBgn0262947	CG43266
FBgn0263219	Dscam4
FBgn0263911	CoVIII
FBgn0264267	CR43767
FBgn0264676	CG43961

## Sheet: 5b exclusive
238 elements included exclusively in "RpS5b":
												Representatives
ensembl_gene_id	external_gene_id				Drosophila melanogaster (REF)	Client Text Box Input ( Hierarchy NEW! )							Drosophila melanogaster (REF)	5b,5a_2.0_padj0.01_5b exclusive ( Hierarchy NEW! )
FBgn0000426	SmF			GO biological process complete	#	#	expected	Fold Enrichment	+/-	P value		GO biological process complete	#	#	expected	Fold Enrichment	+/-	P value
FBgn0000618	e(y)2			mitochondrial electron transport, NADH to ubiquinone	37	13	0.61	21.4	+	3.46e-10		mitochondrial electron transport, NADH to ubiquinone	37	13	0.61	21.4	+	3.46e-10
FBgn0001280	janA			respiratory electron transport chain	92	23	1.51	15.23	+	1.47e-16		respiratory electron transport chain	92	23	1.51	15.23	+	1.47e-16
FBgn0003114	plu			cellular respiration	128	23	2.1	10.95	+	1.76e-13		cellular respiration	128	23	2.1	10.95	+	1.76e-13
FBgn0003275	RpII18			energy derivation by oxidation of organic compounds	151	23	2.48	9.28	+	5.67e-12		oxidation-reduction process	573	28	9.41	2.98	+	0.0011
FBgn0003462	Sod			generation of precursor metabolites and energy	191	24	3.14	7.65	+	8.45e-11		oxidative phosphorylation	90	23	1.48	15.57	+	9.14e-17
FBgn0003714	tko			cellular metabolic process	3918	113	64.32	1.76	+	2.48e-08		mitochondrial electron transport, ubiquinol to cytochrome c	16	5	0.26	19.04	+	0.0274
FBgn0004087	Dhfr			cellular process	6652	154	109.2	1.41	+	4.62e-06		mitochondrial respiratory chain complex assembly	41	9	0.67	13.37	+	0.000126
FBgn0004597	CycC			metabolic process	4686	115	76.93	1.49	+	0.000478		mitochondrial translation	98	13	1.61	8.08	+	4.55e-05
FBgn0004889	tws			oxidation-reduction process	573	28	9.41	2.98	+	0.0011		RNA metabolic process	831	35	13.64	2.57	+	0.00111
FBgn0010421	TfIIFbeta			electron transport chain	95	24	1.56	15.39	+	1.73e-17
FBgn0011227	ox			mitochondrial ATP synthesis coupled electron transport	80	23	1.31	17.51	+	7.02e-18
FBgn0011291	Taf11			ATP synthesis coupled electron transport	84	23	1.38	16.68	+	2.04e-17
FBgn0013432	bcn92			oxidative phosphorylation	90	23	1.48	15.57	+	9.14e-17
FBgn0014391	sun			phosphorylation	448	23	7.35	3.13	+	0.00592
FBgn0015031	cype			ATP metabolic process	141	25	2.31	10.8	+	9.82e-15
FBgn0015299	Ssb-c31a			purine ribonucleoside triphosphate metabolic process	149	25	2.45	10.22	+	3.48e-14
FBgn0016119	ATPsyn-Cf6			ribonucleoside triphosphate metabolic process	151	25	2.48	10.09	+	4.73e-14
FBgn0019624	CoVa			nucleoside triphosphate metabolic process	157	26	2.58	10.09	+	1.02e-14
FBgn0019830	colt			nucleoside phosphate metabolic process	302	28	4.96	5.65	+	8.35e-10
FBgn0020369	Pros45			organophosphate metabolic process	482	30	7.91	3.79	+	1.82e-06
FBgn0021906	RFeSP			organic substance metabolic process	4368	108	71.71	1.51	+	0.00122
FBgn0022224	ubl			nucleobase-containing small molecule metabolic process	366	29	6.01	4.83	+	1.36e-08
FBgn0023530	CG3740			nucleobase-containing compound metabolic process	1447	67	23.75	2.82	+	7.47e-12
FBgn0024920	Ts			organic cyclic compound metabolic process	1635	70	26.84	2.61	+	7.03e-11
FBgn0025638	Roc1a			cellular nitrogen compound metabolic process	1872	87	30.73	2.83	+	3.9e-17
FBgn0025839	CG3621			nitrogen compound metabolic process	3797	106	62.33	1.7	+	1.68e-06
FBgn0026085	dgt4			heterocycle metabolic process	1525	70	25.03	2.8	+	2.13e-12
FBgn0026089	CG14817			cellular aromatic compound metabolic process	1582	70	25.97	2.7	+	1.36e-11
FBgn0026324	Taf10b			primary metabolic process	4021	105	66.01	1.59	+	0.00011
FBgn0026873	MED18			small molecule metabolic process	886	35	14.54	2.41	+	0.00479
FBgn0026879	CG13364			purine nucleoside triphosphate metabolic process	150	25	2.46	10.15	+	4.06e-14
FBgn0027359	Tim8			purine ribonucleotide metabolic process	233	25	3.82	6.54	+	7.58e-10
FBgn0028398	Taf10			purine nucleotide metabolic process	239	25	3.92	6.37	+	1.31e-09
FBgn0029148	NHP2			purine-containing compound metabolic process	268	26	4.4	5.91	+	2.32e-09
FBgn0029524	CG3176			nucleotide metabolic process	298	28	4.89	5.72	+	6.08e-10
FBgn0029529	CG13365			ribonucleotide metabolic process	241	25	3.96	6.32	+	1.57e-09
FBgn0029665	CG14270			ribose phosphate metabolic process	250	25	4.1	6.09	+	3.46e-09
FBgn0029688	lva			carbohydrate derivative metabolic process	647	30	10.62	2.82	+	0.0012
FBgn0029868	CG3446			drug metabolic process	402	30	6.6	4.55	+	2.43e-08
FBgn0029888	CG3192			mitochondrial electron transport, ubiquinol to cytochrome c	16	5	0.26	19.04	+	0.0274
FBgn0029929	CG4593			mitochondrial respiratory chain complex assembly	41	9	0.67	13.37	+	0.000126
FBgn0029971	CG18624			mitochondrion organization	207	17	3.4	5	+	0.000283
				cellular protein-containing complex assembly	389	26	6.39	4.07	+	6.71e-06
FBgn0030292	CG11752			protein-containing complex assembly	434	27	7.12	3.79	+	1.45e-05
FBgn0030322	CG15220			protein-containing complex subunit organization	541	27	8.88	3.04	+	0.00121
FBgn0030350	SelG			mitochondrial translation	98	13	1.61	8.08	+	4.55e-05
FBgn0030373	CG12721			mitochondrial gene expression	116	13	1.9	6.83	+	0.000315
FBgn0030410	Aven			gene expression	1097	53	18.01	2.94	+	2.89e-09
FBgn0030501	BthD			cellular macromolecule biosynthetic process	780	33	12.8	2.58	+	0.00228
FBgn0030605	CG5548			macromolecule biosynthetic process	803	34	13.18	2.58	+	0.00148
FBgn0030610	CG9065			biosynthetic process	1368	44	22.46	1.96	+	0.0395
FBgn0030733	CG3560			cellular biosynthetic process	1291	43	21.19	2.03	+	0.0216
FBgn0030743	CG9921			cellular nitrogen compound biosynthetic process	782	37	12.84	2.88	+	2.53e-05
FBgn0030938	CG15047			RNA metabolic process	831	35	13.64	2.57	+	0.00111
FBgn0031021	CG12203			nucleic acid metabolic process	1080	38	17.73	2.14	+	0.0242
FBgn0031040	CG14210			Unclassified	2608	40	42.81	0.93	-	0
FBgn0031228	CG11455			anatomical structure morphogenesis	1484	6	24.36	0.25	-	0.0149
FBgn0031315	CG14341			anatomical structure development	2644	17	43.4	0.39	-	0.00233
FBgn0031357	mRpL48			developmental process	2706	19	44.42	0.43	-	0.00858
FBgn0031436	CG3214			cell development	1308	4	21.47	0.19	-	0.0083
FBgn0031459	CG2862			multicellular organism reproduction	1325	4	21.75	0.18	-	0.00644
FBgn0031505	CG12400			reproduction	1461	6	23.98	0.25	-	0.0205
FBgn0031628	CG3294			multicellular organismal process	3462	23	56.83	0.4	-	4.06e-05
FBgn0031684	CG8680			signal transduction	1037	2	17.02	0.12	-	0.0132
FBgn0031776	CG13993			signaling	1236	3	20.29	0.15	-	0.00416
FBgn0031777	CG9154			cell communication	1303	3	21.39	0.14	-	0.00146
FBgn0031822	CG9548
FBgn0032000	CG8372
FBgn0032101	CG9586
FBgn0032293	Dpy-30L1
FBgn0032390	dgt2
FBgn0032429	CG5446
FBgn0032445	CG6153
FBgn0032512	CG9305
FBgn0032595	CG17996
FBgn0032634	Rpb11
FBgn0032642	CG5110
FBgn0032704	Jwa
FBgn0032720	mRpL13
FBgn0032725	Nedd8
FBgn0032799	CG10166
FBgn0032884	Pomp
FBgn0032922	CG9249
FBgn0033085	CG15908
FBgn0033162	CG1707
FBgn0033274	CG14757
FBgn0033357	Tom7
FBgn0033395	Cyp4p2
FBgn0033548	CG7637
FBgn0033570	CG7712
FBgn0033683	CG18343
FBgn0033691	CG8860
FBgn0033716	Den1
FBgn0033781	CG13319
FBgn0033813	fsd
FBgn0033907	mRpS16
FBgn0033961	CG12859
FBgn0034001	mRpL41
FBgn0034033	CG8204
FBgn0034046	tun
FBgn0034089	CG8446
FBgn0034231	Apc10
FBgn0034245	CG14482
FBgn0034248	CG14483
FBgn0034255	CG18186
FBgn0034299	CG5757
FBgn0034365	CG5335
FBgn0034537	DMAP1
FBgn0034564	CG9344
FBgn0034579	mRpL54
FBgn0034645	CG10320
FBgn0034877	levy
FBgn0034902	CG5532
FBgn0034919	CG5569
FBgn0035032	CG4692
FBgn0035088	CG3776
FBgn0035120	wac
FBgn0035181	CG9205
FBgn0035209	msd1
FBgn0035210	msd5
FBgn0035248	CG13919
FBgn0035323	CG13807
FBgn0035355	CG16985
FBgn0035415	CG14966
FBgn0035423	CG17737
FBgn0035469	CG14977
FBgn0035603	CG10635
FBgn0035964	Dhpr
FBgn0035997	phol
FBgn0036118	blos2
FBgn0036277	CG10418
FBgn0036334	CG11267
FBgn0036335	mRpL20
FBgn0036342	CG11279
FBgn0036488	CG6878
FBgn0036537	CG18081
FBgn0036580	PDCD-5
FBgn0036661	CG9705
FBgn0036670	CG13029
FBgn0036696	CG14057
FBgn0036728	CG7580
FBgn0037265	CG12001
FBgn0037313	CG1161
FBgn0037602	CG8021
FBgn0037781	Fancl
FBgn0038013	CG10038
FBgn0038080	CG12279
FBgn0038107	CG17327
FBgn0038196	CG9922
FBgn0038277	RpS5b
FBgn0038363	Acyp2
FBgn0038425	CG14881
FBgn0038426	mRpS33
FBgn0038577	CG12321
FBgn0038627	CG7694
FBgn0038673	CG14286
FBgn0038771	CG4390
FBgn0038972	CG7054
FBgn0039149	CG18428
FBgn0039205	CG13623
FBgn0039218	Rpb10
FBgn0039259	CG11781
FBgn0039305	CG11858
FBgn0039765	mRpS18C
FBgn0039766	CG15536
FBgn0039802	dj-1beta
FBgn0039836	CG1750
FBgn0039869	CG1890
FBgn0039930	CG11077
FBgn0040389	mRpL14
FBgn0040394	CG16903
FBgn0040396	CG3939
FBgn0040634	CG4186
FBgn0040650	CG15456
FBgn0040754	CG17059
FBgn0040773	CoVIIc
FBgn0040786	CG14104
FBgn0040793	CG7630
FBgn0040931	CG9034
FBgn0040954	CG13779
FBgn0042213	CG18731
FBgn0044020	Roc2
FBgn0044030	mRpS14
FBgn0044511	mRpS21
FBgn0046225	CG17230
FBgn0047199	CG31517
FBgn0050051	CG30051
FBgn0050094	CG30094
FBgn0051126	CG31126
FBgn0051184	LSm3
FBgn0051229	CG31229
FBgn0051279	CG31279
FBgn0051472	CG31472
FBgn0051658	Nnf1b
FBgn0051713	Apf
FBgn0051950	CG31950
FBgn0052230	CG32230
FBgn0052448	CG32448
FBgn0052625	CG32625
FBgn0052817	CG32817
FBgn0052856	CG32856
FBgn0053051	CG33051
FBgn0053774	CG33774
FBgn0058002	CG40002
FBgn0061515	endos
FBgn0063670	CG40228
FBgn0083167	Neb-cGP
FBgn0083953	CG34117
FBgn0083961	CG34125
FBgn0083983	mRpL34
FBgn0085229	CG34200
FBgn0085242	CG34213
FBgn0085257	CG34228
FBgn0085290	CG34261
FBgn0085339	CG34310
FBgn0085468	CG34439
FBgn0085736	CG40472
FBgn0085765	CR40677
FBgn0085813	CR41602
FBgn0086447	l(2)37Cg
FBgn0250838	CG30415
FBgn0259144	CG42259
FBgn0259728	CG42382
FBgn0260747	CG5010
FBgn0260857	Bet1
FBgn0261067	LSm1
FBgn0261068	LSm7
FBgn0261789	SmD2
FBgn0261790	SmE
FBgn0261791	SmG
FBgn0261881	l(2)35Be
FBgn0262149	CR42875
FBgn0262524	ver
FBgn0262947	CG43266
FBgn0263219	Dscam4
FBgn0263911	CoVIII
FBgn0264267	CR43767
FBgn0264676	CG43961

## Sheet: 5a exclusive
208 elements included exclusively in "RpS5a":
												Representatives
ensembl_gene_id	external_gene_id				Drosophila melanogaster (REF)	Client Text Box Input ( Hierarchy NEW! )							Drosophila melanogaster (REF)	5b,5a_2.0_padj0.01_5a exclusive ( Hierarchy NEW! )
FBgn0000014	abd-A			GO biological process complete	#	#	expected	Fold Enrichment	+/-	P value		GO biological process complete	#	#	expected	Fold Enrichment	+/-	P value
FBgn0000210	br			gland development	176	14	2.42	5.79	+	0.000681		gland development	176	14	2.42	5.79	+	0.000681
FBgn0000395	cv-2			animal organ development	1169	42	16.05	2.62	+	2.34e-05		animal organ development	1169	42	16.05	2.62	+	2.34e-05
FBgn0000448	Hr46			anatomical structure development	2644	65	36.3	1.79	+	0.00215		negative regulation of transcription by RNA polymerase II	194	15	2.66	5.63	+	0.000354
FBgn0000479	dnc			developmental process	2706	66	37.15	1.78	+	0.00224		positive regulation of transcription by RNA polymerase II	334	19	4.59	4.14	+	0.000784
FBgn0000489	Pka-C3			system development	1665	55	22.86	2.41	+	1.11e-06		animal organ morphogenesis	724	30	9.94	3.02	+	0.000243
FBgn0000490	dpp			multicellular organism development	2287	57	31.4	1.82	+	0.00973		behavior	565	22	7.76	2.84	+	0.0417
FBgn0000567	Eip74EF			multicellular organismal process	3462	75	47.53	1.58	+	0.027		regulation of developmental process	746	29	10.24	2.83	+	0.00153
FBgn0000568	Eip75B			negative regulation of transcription by RNA polymerase II	194	15	2.66	5.63	+	0.000354		cell development	1308	41	17.96	2.28	+	0.0015
FBgn0000964	tj			regulation of transcription by RNA polymerase II	679	34	9.32	3.65	+	2.28e-07
FBgn0001090	bnb			regulation of transcription, DNA-templated	1116	45	15.32	2.94	+	1.46e-07
FBgn0001145	Gs2			regulation of cellular macromolecule biosynthetic process	1270	51	17.44	2.93	+	5.7e-09
FBgn0001180	hb			regulation of cellular biosynthetic process	1319	52	18.11	2.87	+	6.46e-09
FBgn0001235	hth			regulation of biosynthetic process	1322	52	18.15	2.87	+	7.04e-09
FBgn0001257	ImpL2			regulation of metabolic process	2049	60	28.13	2.13	+	1.42e-05
FBgn0002868	MtnA			regulation of biological process	3815	92	52.37	1.76	+	2.71e-06
FBgn0003255	rk			biological regulation	4268	97	58.59	1.66	+	1.7e-05
FBgn0003396	shn			regulation of cellular metabolic process	1867	56	25.63	2.18	+	2.51e-05
FBgn0003435	sm			regulation of cellular process	3509	87	48.17	1.81	+	2.93e-06
FBgn0003638	su(w[a])			regulation of macromolecule biosynthetic process	1276	51	17.52	2.91	+	6.79e-09
FBgn0003715	CG16778			regulation of macromolecule metabolic process	1912	59	26.25	2.25	+	2.78e-06
FBgn0004053	zen			regulation of gene expression	1497	56	20.55	2.72	+	5.58e-09
FBgn0004606	zfh1			regulation of nucleic acid-templated transcription	1116	45	15.32	2.94	+	1.46e-07
FBgn0004646	ogre			regulation of RNA biosynthetic process	1116	45	15.32	2.94	+	1.46e-07
FBgn0004647	N			regulation of RNA metabolic process	1229	48	16.87	2.84	+	8.25e-08
FBgn0004865	Eip78C			regulation of nucleobase-containing compound metabolic process	1287	48	17.67	2.72	+	4.01e-07
FBgn0004910	Eip63F-1			regulation of primary metabolic process	1810	55	24.85	2.21	+	2.29e-05
FBgn0005612	Sox14			regulation of nitrogen compound metabolic process	1786	56	24.52	2.28	+	5.03e-06
FBgn0005631	robo			negative regulation of transcription, DNA-templated	346	19	4.75	4	+	0.00133
FBgn0005638	slbo			negative regulation of cellular macromolecule biosynthetic process	412	22	5.66	3.89	+	0.000245
FBgn0005648	Pabp2			negative regulation of cellular biosynthetic process	423	22	5.81	3.79	+	0.000384
FBgn0010313	corto			negative regulation of cellular metabolic process	618	25	8.48	2.95	+	0.00517
FBgn0010388	Dro			negative regulation of metabolic process	753	30	10.34	2.9	+	0.000563
FBgn0010435	emp			negative regulation of biological process	1420	46	19.49	2.36	+	8.99e-05
FBgn0011206	bol			negative regulation of cellular process	1218	42	16.72	2.51	+	7.55e-05
FBgn0011296	l(2)efl			negative regulation of biosynthetic process	423	22	5.81	3.79	+	0.000384
FBgn0011817	nmo			negative regulation of macromolecule biosynthetic process	412	22	5.66	3.89	+	0.000245
FBgn0013343	Syx1A			negative regulation of macromolecule metabolic process	707	30	9.71	3.09	+	0.000145
FBgn0013469	klu			negative regulation of gene expression	547	27	7.51	3.6	+	3.58e-05
FBgn0013810	Dhc36C			negative regulation of nucleic acid-templated transcription	346	19	4.75	4	+	0.00133
FBgn0014163	fax			negative regulation of RNA biosynthetic process	346	19	4.75	4	+	0.00133
FBgn0014343	mirr			negative regulation of RNA metabolic process	365	21	5.01	4.19	+	0.000144
FBgn0014368	nol			negative regulation of nucleobase-containing compound metabolic process	389	21	5.34	3.93	+	0.000414
FBgn0014388	sty			negative regulation of nitrogen compound metabolic process	574	25	7.88	3.17	+	0.00137
FBgn0015380	drl			positive regulation of transcription by RNA polymerase II	334	19	4.59	4.14	+	0.000784
FBgn0015609	CadN			positive regulation of transcription, DNA-templated	445	26	6.11	4.26	+	2.23e-06
FBgn0015801	Reg-5			positive regulation of gene expression	538	31	7.39	4.2	+	5.85e-08
FBgn0016650	Lgr1			positive regulation of macromolecule metabolic process	779	33	10.69	3.09	+	2.86e-05
FBgn0020412	JIL-1			positive regulation of metabolic process	844	34	11.59	2.93	+	5.63e-05
FBgn0022238	lolal			positive regulation of biological process	1537	47	21.1	2.23	+	0.000348
FBgn0022710	Ac13E			positive regulation of nucleic acid-templated transcription	445	26	6.11	4.26	+	2.23e-06
FBgn0023479	Tequila			positive regulation of RNA biosynthetic process	445	26	6.11	4.26	+	2.23e-06
FBgn0023526	CG2865			positive regulation of cellular biosynthetic process	532	30	7.3	4.11	+	2.17e-07
FBgn0023528	CG2924			positive regulation of biosynthetic process	532	30	7.3	4.11	+	2.17e-07
FBgn0023531	CG32809			positive regulation of cellular metabolic process	783	33	10.75	3.07	+	3.24e-05
FBgn0024250	brk			positive regulation of cellular process	1368	43	18.78	2.29	+	0.000672
FBgn0024989	CG3777			positive regulation of RNA metabolic process	463	27	6.36	4.25	+	1.06e-06
FBgn0025525	bab2			positive regulation of nucleobase-containing compound metabolic process	486	27	6.67	4.05	+	2.99e-06
FBgn0025583	IM2			positive regulation of nitrogen compound metabolic process	755	33	10.37	3.18	+	1.34e-05
FBgn0026160	tna			positive regulation of macromolecule biosynthetic process	497	29	6.82	4.25	+	2.13e-07
FBgn0026577	CG8677			animal organ morphogenesis	724	30	9.94	3.02	+	0.000243
FBgn0027585	CG8740			anatomical structure morphogenesis	1484	47	20.37	2.31	+	0.000121
FBgn0028420	Kr-h1			behavior	565	22	7.76	2.84	+	0.0417
FBgn0028550	Atf3			regulation of developmental process	746	29	10.24	2.83	+	0.00153
FBgn0028743	CG5036			nervous system development	1054	35	14.47	2.42	+	0.00342
FBgn0028899	CG31817			cell development	1308	41	17.96	2.28	+	0.0015
FBgn0028953	CG14478			cell differentiation	1630	47	22.38	2.1	+	0.00193
FBgn0028979	tio			cellular developmental process	1674	48	22.98	2.09	+	0.00166
FBgn0028991	seq			Unclassified	2608	34	35.8	0.95	-	0
FBgn0029887	CG3198
FBgn0029896	CG3168
FBgn0029966	Ir7c
FBgn0030017	CG2278
FBgn0030027	CG1632
FBgn0030195	CG2898
FBgn0030642	CG15642
FBgn0030764	CG9777
FBgn0030797	CG13004
FBgn0030941	wgn
FBgn0030976	CG7378
FBgn0031016	kek5
FBgn0031168	CG1722
FBgn0031239	CG17075
FBgn0031488	CG17265
FBgn0031515	CG9664
FBgn0031554	CG15418
FBgn0031698	Ncoa6
FBgn0031735	CG11029
FBgn0031759	lid
FBgn0032180	CG31714
FBgn0032682	CG10176
FBgn0032717	CG10600
FBgn0033113	Spn42Dc
FBgn0033652	ths
FBgn0033862	CG6209
FBgn0033872	CG6329
FBgn0034140	CG8317
FBgn0034408	sano
FBgn0034532	CG13436
FBgn0034626	CG10795
FBgn0034758	CG13510
FBgn0034965	CG13568
FBgn0035016	CG4612
FBgn0035023	itp
FBgn0035099	CG6845
FBgn0035101	p130CAS
FBgn0035262	CG18171
FBgn0035542	DOR
FBgn0035699	CG13300
FBgn0035988	CG3982
FBgn0036544	sff
FBgn0036589	CG13067
FBgn0036732	Oatp74D
FBgn0037004	CG17637
FBgn0037005	CG5078
FBgn0037016	CG13252
FBgn0037448	CG15186
FBgn0037615	CG11760
FBgn0037636	CG9821
FBgn0037714	CG9396
FBgn0037751	topi
FBgn0037835	CG14687
FBgn0037989	CG14741
FBgn0038063	Octbeta2R
FBgn0038290	CG6912
FBgn0038418	pad
FBgn0038595	CG7142
FBgn0038881	CG16791
FBgn0039043	CG17121
FBgn0039101	CG16710
FBgn0039167	CG17786
FBgn0039169	Spps
FBgn0039862	kek6
FBgn0039863	CG1815
FBgn0039911	CG1909
FBgn0040153	l(1)G0469
FBgn0040528	CG15864
FBgn0040653	IM4
FBgn0040732	CG16926
FBgn0040736	IM3
FBgn0042106	CG18754
FBgn0044047	Ilp6
FBgn0047133	pncr003:2L
FBgn0050187	CG30187
FBgn0050418	nord
FBgn0051010	CG31010
FBgn0051150	CG31150
FBgn0051151	wge
FBgn0051211	CG31211
FBgn0051374	sals
FBgn0051538	CG31538
FBgn0051642	CG31642
FBgn0051778	CG31778
FBgn0051874	CG31874
FBgn0052062	A2bp1
FBgn0052218	CR32218
FBgn0052669	CG32669
FBgn0052855	CG32855
FBgn0053207	pxb
FBgn0053558	mim
FBgn0053971	Ir62a
FBgn0054057	CG34057
FBgn0083977	CG34141
FBgn0085335	CG34306
FBgn0085434	NaCP60E
FBgn0250870	CG42241
FBgn0259108	futsch
FBgn0259163	CG42268
FBgn0259171	Pde9
FBgn0259245	CG42343
FBgn0259677	CG42346
FBgn0259707	CG42361
FBgn0259741	CG42395
FBgn0260400	elav
FBgn0260440	spdo
FBgn0260469	CR14578
FBgn0260642	Antp
FBgn0260768	CG42566
FBgn0260938	tay
FBgn0260943	Rbp6
FBgn0261113	Xrp1
FBgn0261349	Mst36Fb
FBgn0261552	ps
FBgn0261560	Thor
FBgn0261617	nej
FBgn0261674	CG42709
FBgn0261793	Trf2
FBgn0261801	CG42747
FBgn0261843	pre-mod(mdg4)-W
FBgn0262127	kibra
FBgn0262353	CG43051
FBgn0262617	CG43143
FBgn0262686	CG43156
FBgn0262734	Rbp2
FBgn0263097	Glut4EF
FBgn0263111	cac
FBgn0263220	Hk
FBgn0263392	CG43444
FBgn0263413	CR43459
FBgn0263442	CR43465
FBgn0263748	CG43673
FBgn0263772	CG43689
FBgn0263973	jv
FBgn0263995	cpo
FBgn0264443	CG43861
FBgn0264448	CR43866
FBgn0264490	Eip93F
FBgn0264703	CR43972

## Sheet: common
1 common element in "RpS5b" and "RpS5a":
ensembl_gene_id	external_gene_id
FBgn0030120	CG17440
