# Supplementary material for: A ribosomal protein S5 isoform is essential for oogenesis and interacts with distinct RNAs in Drosophila melanogaster
Source: Sci Rep. 2019 Sep 24;9:13779. doi: 10.1038/s41598-019-50357-z (PMC6760144; doi:10.1038/s41598-019-50357-z)
Supplement: Supplementary file 5 — Supplementary Table 3 [file 41598_2019_50357_MOESM5_ESM.xlsx]

## Sheet: gene list 4 groups
5b mito up			5b mito down			5b cyto up			5b cyto down
Alternate_ID	ensembl_gene_id		Alternate_ID	ensembl_gene_id		Alternate_ID	ensembl_gene_id		Alternate_ID	ensembl_gene_id
eEF2	FBgn0000559		Hsc70-3	FBgn0001218		Act5C	FBgn0000042		Yp2	FBgn0005391
Act5C	FBgn0000042		sesB	FBgn0003360		Mhc	FBgn0264695		tral	FBgn0041775
zip	FBgn0265434		alt	FBgn0038535		porin	FBgn0004363		vig2	FBgn0046214
RpS8	FBgn0039713		ATPsynB	FBgn0019644		anon-WO0118547	FBgn0036334		Yp3	FBgn0004047
Cyp1	FBgn0004432		yl	FBgn0004649		alt	FBgn0038535		bor	FBgn0040237
Mhc	FBgn0264695		bsf	FBgn0284256		Atpalpha	FBgn0002921		rin	FBgn0015778
Hsp83	FBgn0001233		ERp60	FBgn0033663		l(2)37Cc	FBgn0002031		sesB	FBgn0003360
RpS20	FBgn0019936		Mpcp	FBgn0026409		FK506-bp2	FBgn0013954		Vm26Aa	FBgn0003979
RpS12	FBgn0260441		Phb2	FBgn0010551		Chchd3	FBgn0010808		ATPsynB	FBgn0019644
Tudor-SN	FBgn0035121		cup	FBgn0000392		Tm2	FBgn0004117		yl	FBgn0004649
rin	FBgn0015778		RpL14	FBgn0017579		RpLP2	FBgn0003274		ATPsynD	FBgn0016120
eIF3a	FBgn0037249		mRpL12	FBgn0011787		Fib	FBgn0003062		HmgD	FBgn0004362
RpS21	FBgn0015521		sun	FBgn0014391		CG5214	FBgn0037891		Mpcp	FBgn0026409
RpS11	FBgn0033699		CG6512	FBgn0036702		Nlp	FBgn0016685		lig	FBgn0020279
Atpalpha	FBgn0002921		ATPsynF	FBgn0035032		eEF1delta	FBgn0032198		ATPsyndelta	FBgn0028342
RpL12	FBgn0034968		RpLP0	FBgn0000100		Tm1	FBgn0003721		cup	FBgn0000392
eIF5	FBgn0030719		dec-1	FBgn0000427		Mtpalpha	FBgn0028479		ND-51	FBgn0031771
RpS28b	FBgn0030136		Crc	FBgn0000370		Nph	FBgn0039735		RpL40	FBgn0003941
Tm2	FBgn0004117		Sec61beta	FBgn0010638		Gdh	FBgn0001098		RpS23	FBgn0033912
CG8036	FBgn0037607		ND-PDSW	FBgn0021967		ND-B17	FBgn0001989		dec-1	FBgn0000427
Hsc70Cb	FBgn0026418		apolpp	FBgn0087002		alpha-Spec	FBgn0250789		Crc	FBgn0000370
RpS2	FBgn0004867		CG6543	FBgn0033879		RpL23	FBgn0010078		Fmr1	FBgn0028734
Fib	FBgn0003062		l(1)G0320	FBgn0028327		TFAM	FBgn0038805		Sec61beta	FBgn0010638
bic	FBgn0000181		exu	FBgn0000615		14-3-3zeta	FBgn0004907		RpS5b	FBgn0038277
Droj2	FBgn0038145		RFeSP	FBgn0021906		Nop60B	FBgn0259937		RpS17	FBgn0005533
Nlp	FBgn0016685		ATPsynE	FBgn0038224		Pep	FBgn0004401		apolpp	FBgn0087002
Ter94	FBgn0261014		ND-42	FBgn0019957		alphaTub84B	FBgn0003884		Mlc-c	FBgn0004687
Df31	FBgn0022893		Thiolase	FBgn0025352		Jafrac1	FBgn0040309		AIF	FBgn0031392
aru	FBgn0029095		ND-B14	FBgn0033570		Ran	FBgn0020255		Vap33	FBgn0029687
vig	FBgn0024183		Pdi	FBgn0014002		Cp1	FBgn0013770		exu	FBgn0000615
Tm1	FBgn0003721		RpL34a	FBgn0039406		hoip	FBgn0015393		ATPsynE	FBgn0038224
CG13096, Ribosomal L1 domain-containing protein	FBgn0032050		ND-24	FBgn0030853		beta-Spec	FBgn0250788		dUTPase	FBgn0250837
eIF4H1	FBgn0262734		Hmu	FBgn0015737		CG6543	FBgn0033879		Capr	FBgn0042134
Nph	FBgn0039735		YME1L	FBgn0034792		l(1)G0320	FBgn0028327		mge	FBgn0035473
eIF4A	FBgn0001942		His2B	FBgn0001198		Scsalpha	FBgn0004888		Map205	FBgn0002645
Fmr1	FBgn0028734		Rab1	FBgn0285937		Pdha	FBgn0028325		Thiolase	FBgn0025352
AGO2	FBgn0087035		RpL30	FBgn0086710		cora	FBgn0010434		RpL34a	FBgn0039406
Pep	FBgn0004401		nocte	FBgn0261710		Sgt	FBgn0032640		Rack1	FBgn0020618
alphaTub84B	FBgn0003884		CG5010	FBgn0260747		CG11089	FBgn0039241		Rab1	FBgn0285937
Cp1	FBgn0013770		fon	FBgn0032773		trol	FBgn0284408		RpL30	FBgn0086710
Dp1	FBgn0027835		BcDNA	FBgn0035720		SdhA	FBgn0261439		Hrb87F	FBgn0004237
cora	FBgn0010434		TRAM	FBgn0040340		CCT6	FBgn0027329		nocte	FBgn0261710
Rpn13	FBgn0033886		Tapdelta	FBgn0021795		Vha68-2	FBgn0263598		Hrb98DE	FBgn0001215
Sgt	FBgn0032640		CG13364	FBgn0026879		kdn	FBgn0261955		fon	FBgn0032773
CG11089	FBgn0039241		CG5554	FBgn0034914		vkg	FBgn0016075		BcDNA	FBgn0035720
Nopp140	FBgn0037137		mRpL50	FBgn0028648		CG3760	FBgn0022343		CG3224	FBgn0029885
RpS24	FBgn0261596		Cchl	FBgn0038925		ras	FBgn0003204		mask	FBgn0043884
eIF3g1	FBgn0029629		RpL37A	FBgn0030616		His2B	FBgn0001198		CG13364	FBgn0026879
Capr	FBgn0042134		CG11674	FBgn0030551		RpS27	FBgn0039300		Hsp26	FBgn0001225
CG6459	FBgn0034259		CG1371	FBgn0033482		ND-SGDH	FBgn0011455		tyf	FBgn0026083
Argk	FBgn0000116		Etf-QO	FBgn0033465		BEST	FBgn0035630		RpL37A	FBgn0030616
B52	FBgn0004587		CG1307	FBgn0026566		l(2)tid	FBgn0002174		CG7637	FBgn0033548
RpS3A	FBgn0017545		Tom40	FBgn0016041		Bacc	FBgn0031453		RpS13	FBgn0010265
fabp	FBgn0037913		rho-5	FBgn0041723		Vha55	FBgn0005671		Vm26Ab	FBgn0003980
ras	FBgn0003204		Sec61alpha	FBgn0086357		Gs1	FBgn0001142		AspRS	FBgn0002069
ttm50	FBgn0250874		Letm1	FBgn0284252		Kap-alpha3	FBgn0027338		Mdh1	FBgn0262782
pzg	FBgn0259785		roh	FBgn0250838		cib	FBgn0026084		Prx5	FBgn0038570
RpS27	FBgn0039300		Ote	FBgn0266420		eIF2gamma	FBgn0263740		CG3902	FBgn0036824
Eb1	FBgn0027066		GCS2beta	FBgn0032643		eIF2alpha	FBgn0261609		mahe	FBgn0029979
Bacc	FBgn0031453		COX8	FBgn0263911		Ppn	FBgn0003137		BicC	FBgn0000182
capt	FBgn0261458		Tango1	FBgn0031842		Mlp60A	FBgn0259209		Jabba	FBgn0259682
Gs1	FBgn0001142		Gtp-bp	FBgn0010391		Act57B	FBgn0000044		aub	FBgn0000146
Nrg	FBgn0264975		CG5482	FBgn0034368		CG9925	FBgn0038191		nonA	FBgn0004227
Cisd2	FBgn0062442		Cnx99A	FBgn0015622		CG2199	FBgn0035213		Hsp27	FBgn0001226
GlyRS	FBgn0027088		CG8531	FBgn0033918		Sap-r	FBgn0000416		CG8507	FBgn0037756
Alp4	FBgn0016123		mRpL3	FBgn0030686		CG1910	FBgn0022349		san	FBgn0024188
CG12384	FBgn0033624		Vm26Ab	FBgn0003980		nop5	FBgn0026196		HnRNP-K	FBgn0267791
CG3224	FBgn0029885		CG3902	FBgn0036824		CG12608	FBgn0030630		CG7546	FBgn0035793
Kap-alpha3	FBgn0027338		BicC	FBgn0000182		CG11208	FBgn0034488		AI945207	FBgn0025700
mask	FBgn0043884		Jabba	FBgn0259682		CCT8	FBgn0284436		BcDNA	FBgn0027567
cib	FBgn0026084		scu	FBgn0021765		Nplp2	FBgn0040813		Rcc1	FBgn0002638
FKBP59	FBgn0029174		CG8507	FBgn0037756		Aldh	FBgn0012036		CG4806	FBgn0260456
eIF2gamma	FBgn0263740		CRIF	FBgn0037102		GH26	FBgn0032350		Prp19	FBgn0261119
eIF2alpha	FBgn0261609		colt	FBgn0019830		Sod1	FBgn0003462		RpL23A	FBgn0026372
clu	FBgn0034087		SsRbeta	FBgn0011016		yip2	FBgn0040064		schlank	FBgn0040918
Ppn	FBgn0003137		ND-B22	FBgn0032511		CG1943	FBgn0037468		dNAT1	FBgn0010488
Mlp60A	FBgn0259209		blp	FBgn0038387		His4	FBgn0001200		Rs1	FBgn0021995
CG11444	FBgn0029715		Tim8	FBgn0027359		Mlc2	FBgn0002773		CG8635	FBgn0033317
tyf	FBgn0026083		BcDNA	FBgn0027582		SerRS	FBgn0031497		CG14210	FBgn0031040
Act57B	FBgn0000044		CG4825	FBgn0037010		caz	FBgn0285954		Hlc	FBgn0001565
eIF4B	FBgn0020660		Cpr	FBgn0015623		up	FBgn0004169		RpS26	FBgn0261597
CG1785	FBgn0030061		CG5028	FBgn0039358		Nmdmc	FBgn0010222		Pen	FBgn0267727
Uba2	FBgn0029113		schlank	FBgn0040918		tsr	FBgn0011726		eIF3k	FBgn0034654
Sap-r	FBgn0000416		CG3566	FBgn0029854		Rrp1	FBgn0004584		Ns1	FBgn0038473
CG1910	FBgn0022349		ergic53	FBgn0035909		CCT5	FBgn0010621		PCNA	FBgn0005655
CG6769	FBgn0030878		cue	FBgn0011204		lark	FBgn0011640		CG4882	FBgn0025336
nop5	FBgn0026196		mRpL48	FBgn0031357		NO66	FBgn0266570		CG10638	FBgn0036290
CG2970	FBgn0034936		CG8635	FBgn0033317		r	FBgn0003189		Dlic	FBgn0030276
CG12262	FBgn0035811		CG8042	FBgn0027554		His2A	FBgn0001196		Gabat	FBgn0036927
Ns3	FBgn0266284		Gp93	FBgn0039562		CG7920	FBgn0039737		mEFTu1	FBgn0024556
CG10417, Probable protein phosphatase	FBgn0033021		Mtch	FBgn0027786		Ncc69	FBgn0036279		Rpt4	FBgn0028685
eIF1	FBgn0035423		CG1907	FBgn0039674		GluProRS	FBgn0005674		Nap1	FBgn0015268
CG7637	FBgn0033548		Mgstl	FBgn0025814		mRpL38	FBgn0030552		Pp2B-14D	FBgn0011826
CG13321	FBgn0033787		mtSSB	FBgn0010438		CG3011	FBgn0029823		CG8223	FBgn0037624
FASN1	FBgn0283427		Dhod	FBgn0000447		CG12909	FBgn0033507		spn-E	FBgn0003483
alphaTub67C	FBgn0087040		CG7394	FBgn0036173		Tim8	FBgn0027359		par-1	FBgn0260934
CG12608	FBgn0030630		SdhB	FBgn0014028		Chc	FBgn0000319		CG7834	FBgn0039697
ValRS	FBgn0027079		bai	FBgn0045866		Nup358	FBgn0039302		eIF2Bdelta	FBgn0034858
Nurf-38	FBgn0016687		CG5787	FBgn0032454		CG8728-RA	FBgn0033235		RpL39	FBgn0023170
Prm	FBgn0003149		Vm34Ca	FBgn0003983		LanB2	FBgn0267348		CG4364	FBgn0032138
Uba1	FBgn0023143		EMC8-9	FBgn0034791		peng	FBgn0015527		Karybeta3	FBgn0087013
LysRS	FBgn0027084		Slmap	FBgn0040011		Imp	FBgn0285926		Plod	FBgn0036147
AdSS	FBgn0027493		mRpS6	FBgn0035534		HmgZ	FBgn0010228		Snap24	FBgn0266720
ATPCL	FBgn0020236		baf	FBgn0031977		nudC	FBgn0021768		CG7461	FBgn0034432
Cp190	FBgn0000283		ND-MNLL	FBgn0029971		Pfdn2	FBgn0010741		CG8963	FBgn0034181
Vha13	FBgn0283536		EG	FBgn0000560		CG13644	FBgn0265190		RpS29	FBgn0261599
CG8545-RA	FBgn0033741		CG4882	FBgn0025336		RpA-70	FBgn0010173		CG12288	FBgn0032620
Nplp2	FBgn0040813		CG3702	FBgn0031590		PMCA	FBgn0259214		Rpt5	FBgn0028684
Non3	FBgn0038585		Tpi	FBgn0086355		hts	FBgn0263391		CT21019	FBgn0032400
msk	FBgn0026252		CT31762	FBgn0031217		CG8042	FBgn0027554		Rpt6	FBgn0020369
Aldh	FBgn0012036		Tctp	FBgn0037874		HIP	FBgn0260484		CG17202	FBgn0038043
Ubqn	FBgn0031057		SmD2	FBgn0261789		RpS15Aa	FBgn0010198		CG3760	FBgn0022343
AspRS	FBgn0002069		Gabat	FBgn0036927		CG4038	FBgn0011824		CG1737-RA	FBgn0030293
GH26	FBgn0032350		Prx3	FBgn0038519		AIMP1	FBgn0033351		mael	FBgn0016034
Sod1	FBgn0003462		spoon	FBgn0263987		Trap1	FBgn0026761		Mybbp1A	FBgn0001341
smid	FBgn0016983		Rab11	FBgn0015790		eIF5B	FBgn0026259		Rpn10	FBgn0015283
Mdh1	FBgn0262782		Nap1	FBgn0015268		CG8602	FBgn0035763		Atx2	FBgn0041188
eIF3c	FBgn0034258		lva	FBgn0029688		l(2)09851	FBgn0022288		Pxt	FBgn0261987
aub	FBgn0000146		CG34317-RA	FBgn0260468		CG11583	FBgn0035524		CG5174-RA	FBgn0034345
Jupiter	FBgn0051363		CG11183	FBgn0034921		Zn72D	FBgn0263603		Cdc42	FBgn0010341
Hsp27	FBgn0001226		Fum1	FBgn0286222		Khc	FBgn0001308		CaBP1	FBgn0025678
ND-23	FBgn0017567		Dg	FBgn0034072		CG15347	FBgn0030040		Rbp1-like	FBgn0030479
CG1943	FBgn0037468		CG11779	FBgn0038683		EG	FBgn0000560		tud	FBgn0003891
CG9674	FBgn0036663		mRpS18A	FBgn0051450		CG5844	FBgn0038049		swm	FBgn0002044
san	FBgn0024188		Nsf2	FBgn0266464		Dek	FBgn0026533		BcDNA	FBgn0028473
Mlc2	FBgn0002773		CG7834	FBgn0039697		CG32409	FBgn0052409		Tsf1	FBgn0022355
mys	FBgn0004657		CG11752	FBgn0030292		eIF3e	FBgn0025582		smt3	FBgn0264922
La	FBgn0011638		Mdh2	FBgn0262559		ThrRS	FBgn0027081		CG7414	FBgn0037135
HnRNP-K	FBgn0267791		UQCR-Q	FBgn0036728		CG9705	FBgn0036661		gro	FBgn0001139
up	FBgn0004169		CG7484	FBgn0036745		SmD2	FBgn0261789		Bx42	FBgn0004856
CG30122	FBgn0050122		Mulk	FBgn0260750		Nnp-1	FBgn0022069		CG11414	FBgn0035024
Mtor	FBgn0013756		Karybeta3	FBgn0087013		rhea	FBgn0260442		bif	FBgn0014133
CG8149	FBgn0037700		Ptp61F	FBgn0267487		Adh	FBgn0000055		CG9775	FBgn0037261
Nmdmc	FBgn0010222		Syx7	FBgn0267849		CG11183	FBgn0034921		CG42446	FBgn0259917
CG8209	FBgn0035830		Plod	FBgn0036147		CtsB1	FBgn0030521		CG11982	FBgn0037653
Rrp1	FBgn0004584		bond	FBgn0260942		Syb	FBgn0003660		gw	FBgn0051992
CCT5	FBgn0010621		CG2076	FBgn0030263		CCT1	FBgn0003676		Naa40	FBgn0039687
lark	FBgn0011640		NUCB1	FBgn0052190		CTPsyn	FBgn0266452		Rpn1	FBgn0028695
Srp72	FBgn0038810		RpS29	FBgn0261599		Pdcd4	FBgn0030520		stai	FBgn0266521
BcDNA	FBgn0027567		SMSr	FBgn0052380		CG11779	FBgn0038683		lap	FBgn0086372
NO66	FBgn0266570		Fgop2	FBgn0031871		Tim9a	FBgn0030480		Unr	FBgn0263352
CG14434	FBgn0029915		springer	FBte0000333		Nipsnap	FBgn0030724		enc	FBgn0004875
r	FBgn0003189		RpL9	FBgn0015756		rept	FBgn0040075		x16	FBgn0028554
CG7920	FBgn0039737		CT21019	FBgn0032400		PDCD-5	FBgn0036580		SkpA	FBgn0025637
Gyf	FBgn0039936		ND-15	FBgn0031228		Rpt1	FBgn0028687		janA	FBgn0001280
Ncc69	FBgn0036279		CHOp24	FBgn0029709		CG7675	FBgn0038610
eIF4E1	FBgn0015218		Cyt-c-p	FBgn0284248		CG6891	FBgn0030955
GluProRS	FBgn0005674		Pgam5	FBgn0023517		Pfdn4	FBgn0035603
mRpL38	FBgn0030552		mael	FBgn0016034		Roe1	FBgn0014877
CG12909	FBgn0033507		BEST	FBgn0025683		34F4T	FBgn0086254
eIF2β	FBgn0004926		Nopp140	FBgn0037137		ade5	FBgn0020513
btz	FBgn0045862		Cyt-b5	FBgn0264294		Moe	FBgn0011661
Pglym78	FBgn0014869		mRpS5	FBgn0044510		Cdc37	FBgn0011573
CG8939	FBgn0030720		babos	FBgn0034724		Cam	FBgn0000253
Rcc1	FBgn0002638		GC1	FBgn0260743		Naa15-16	FBgn0031020
Chc	FBgn0000319		ND-B17	FBgn0001989		Nopp140	FBgn0037137
Saf-B	FBgn0039229		anon-37B-2	FBgn0032746		Cand1	FBgn0027568
Nup358	FBgn0039302		CG17556	FBgn0038462		Sam-S	FBgn0005278
CG4806	FBgn0260456		NHP2	FBgn0029148		Ahcy	FBgn0014455
peng	FBgn0015527		CG11665	FBgn0033028		l(1)G0020	FBgn0027330
Imp	FBgn0285926		PlexA	FBgn0025741		ArgRS	FBgn0027093
HmgZ	FBgn0010228		aralar1	FBgn0028646		Dsp1	FBgn0278608
sle	FBgn0037810		GCS1	FBgn0030289		bur	FBgn0000239
Mf	FBgn0038294		Cdc42	FBgn0010341		vnc	FBgn0263251
Prp19	FBgn0261119		CaBP1	FBgn0025678		CG5033	FBgn0028744
asrij	FBgn0034793		mRpL1	FBgn0037566		CG9248	FBgn0032923
CG5903	FBgn0038400		mRpL45	FBgn0263863		robl	FBgn0024196
ND-49	FBgn0039909		Pex3	FBgn0036484		eIF3d1	FBgn0040227
CG1648	FBgn0033446		EMC1	FBgn0037530		flr	FBgn0260049
Sec63	FBgn0035771		Npc2a	FBgn0031381		Clc	FBgn0024814
nudC	FBgn0021768		TM9SF4	FBgn0028541		CG4747	FBgn0043456
eIF3j	FBgn0027619		mRpL52	FBgn0033208		DCTN2-p50	FBgn0021825
Pfdn2	FBgn0010741		CG8860	FBgn0033691		Hel25E	FBgn0014189
dNAT1	FBgn0010488		CG11284	FBgn0030056		eRF1	FBgn0036974
Grx3	FBgn0032509		RpS9	FBgn0010408		Npc2a	FBgn0031381
PMCA	FBgn0259214		mRpS18C	FBgn0039765		rngo	FBgn0030753
Rs1	FBgn0021995		fit	FBgn0038914		l(1)G0156	FBgn0027291
CG14210	FBgn0031040		mRpL24	FBgn0031651		pont	FBgn0040078
HIP	FBgn0260484		CG4538-RA	FBgn0038745		RpS9	FBgn0010408
Hlc	FBgn0001565		Tsf1	FBgn0022355		Sf3b1	FBgn0031266
AIMP1	FBgn0033351		orb	FBgn0004882		DENR	FBgn0030802
Trap1	FBgn0026761		smt3	FBgn0264922		Rpn7	FBgn0028688
RpS26	FBgn0261597		ZnT35C	FBgn0028516		CG14407	FBgn0030584
Pen	FBgn0267727		PCB	FBgn0027580		AnxB10	FBgn0000084
Nle	FBgn0021874		mRpL28	FBgn0031660		Act79B	FBgn0000045
eIF5B	FBgn0026259		Ork1	FBgn0017561		AGO3	FBgn0250816
eIF3k	FBgn0034654		Tim9b	FBgn0027358		CG1354	FBgn0030151
Pp2A-29B	FBgn0260439		Psn	FBgn0284421		Dhc64C	FBgn0261797
CG8602	FBgn0035763		mRpL32	FBgn0039835		CG7182	FBgn0035878
AIMP3	FBgn0050185		Neb-cGP	FBgn0083167		CtBP	FBgn0020496
Idgf4	FBgn0026415		Trx-2	FBgn0040070		CG5023	FBgn0038774
l(2)09851	FBgn0022288		alphaSnap	FBgn0250791		shep	FBgn0052423
CG11583	FBgn0035524		CG2260	FBgn0030000		EloB	FBgn0023212
Ns1	FBgn0038473		CG5044-RB	FBgn0038326		CREG	FBgn0025456
CG1416	FBgn0032961		Hsp60A	FBgn0015245		Vha36-1	FBgn0022097
CG7839	FBgn0036124		ed	FBgn0000547		Amun	FBgn0030328
DppIII	FBgn0037580		mRpL17	FBgn0035122		bys	FBgn0010292
CG9246	FBgn0032925		CG5913	FBgn0039385		P5CDh1	FBgn0037138
CG15347	FBgn0030040		CG7556	FBgn0030990		CG4390	FBgn0038771
mRpS34	FBgn0285951		CG2852	FBgn0034753		CG6767	FBgn0036030
Chro	FBgn0044324		mRpL15	FBgn0036990		Trxr-1	FBgn0020653
shrb	FBgn0086656		Baldspot	FBgn0260960		mRpS22	FBgn0039555
Nup98-96	FBgn0039120		CG3662	FBgn0031285		ALiX	FBgn0086346
Dek	FBgn0026533		Smn	FBgn0036641		Rpt2	FBgn0015282
CG32409	FBgn0052409		ScpX	FBgn0015808		Septin 2	FBgn0014029
RpS5a	FBgn0002590		mRpL44	FBgn0037330		CG12279	FBgn0038080
eIF3e	FBgn0025582		Rpt3	FBgn0028686		CG12013	FBgn0035438
Pgk	FBgn0250906		BcDNA	FBgn0031247		CG1234	FBgn0037489
CG10638	FBgn0036290		CG1407	FBgn0033474		mgr	FBgn0264694
Fas3	FBgn0000636		lace	FBgn0002524		Psa	FBgn0261243
ThrRS	FBgn0027081		CG32536	FBgn0052536		AnxB9	FBgn0000083
CG9705	FBgn0036661		Sdc	FBgn0010415		Rpn3	FBgn0261396
Dlic	FBgn0030276		wdp	FBgn0034718		ade2	FBgn0000052
CG5599	FBgn0030612		CG12853	FBgn0040747		Vinc	FBgn0004397
Nnp-1	FBgn0022069		BcDNA	FBgn0032022		CG8611	FBgn0027602
Pp2B-14D	FBgn0011826					wal	FBgn0010516
rhea	FBgn0260442					FeCh	FBgn0266268
ND-ASHI	FBgn0029888					14-3-3epsilon	FBgn0020238
ArfGAP3	FBgn0037182					CG5800	FBgn0030855
CtsB1	FBgn0030521					Rpn6	FBgn0028689
AlaRS	FBgn0027094					Aatf	FBgn0031851
CG8223	FBgn0037624					Rpn2	FBgn0028692
Syb	FBgn0003660					Q0E8G6_DROME (+1)	FBgn0035987
atilla	FBgn0032422					Nup50	FBgn0033264
Usp5	FBgn0035402					eIF1A	FBgn0026250
CTPsyn	FBgn0266452					dod	FBgn0015379
Pdcd4	FBgn0030520					Hsp68	FBgn0001230
mRpL19	FBgn0037608					Uba1	FBgn0023143
spn-E	FBgn0003483					Nup153	FBgn0061200
eIF2Bdelta	FBgn0034858					SRm160	FBgn0036340
Dm-RBD-1	FBgn0036018					CG6013	FBgn0038675
rept	FBgn0040075					Mys45A	FBgn0033379
Eno	FBgn0000579					CG17514	FBgn0039959
CG13630	FBgn0039219
Rpt1	FBgn0028687
mRpL4	FBgn0001995
mts	FBgn0004177
RpL39	FBgn0023170
CG7675	FBgn0038610
CG4364	FBgn0032138
otu	FBgn0003023
CG8963	FBgn0034181
CG6891	FBgn0030955
Rpt5	FBgn0028684
Cont	FBgn0037240
Pfdn4	FBgn0035603
Roe1	FBgn0014877
34F4T	FBgn0086254
Rpt6	FBgn0020369
Gdi	FBgn0004868
ade5	FBgn0020513
Cdc37	FBgn0011573
128up	FBgn0010339
AsnRS	FBgn0086443
CG34228	FBgn0085257
EG	FBgn0000560
CG1737-RA	FBgn0030293
mRpS25	FBgn0030572
CG8326	FBgn0030851
Su(var)205	FBgn0003607
Cam	FBgn0000253
Dip-B	FBgn0000454
Naa15-16	FBgn0031020
Plap	FBgn0024314
Mybbp1A	FBgn0001341
Vha100-1	FBgn0028671
Usp16-45	FBgn0029763
Cand1	FBgn0027568
Rpn10	FBgn0015283
LamC	FBgn0010397
BEST	FBgn0052039
Sam-S	FBgn0005278
CG5174-RA	FBgn0034345
Ahcy	FBgn0014455
Lac	FBgn0010238
scf	FBgn0025682
CG1640	FBgn0030478
l(1)G0020	FBgn0027330
scb	FBgn0003328
Nmt	FBgn0020392
Dsp1	FBgn0278608
bur	FBgn0000239
CG6550, Threonylcarbamoyladenosine tRNA methylthiotransferase	FBgn0034214
vnc	FBgn0263251
CG5033, Ribosome biogenesis protein BOP1 homolog	FBgn0028744
eIF3b	FBgn0034237
LanA	FBgn0002526
Flo2	FBgn0264078
robl	FBgn0024196
eIF3d1	FBgn0040227
flr	FBgn0260049
Clc	FBgn0024814
IleRS	FBgn0027086
CG4747, putative H3K36me3 binding protein, which binds active gene bodies	FBgn0043456
DCTN2-p50	FBgn0021825
dpa	FBgn0015929
Q9VT68_DROME (+1)	FBgn0036058
Hel25E	FBgn0014189
Ibf1	FBgn0037670
Sply	FBgn0010591
eRF1	FBgn0036974
Rbp1-like	FBgn0030479
Rpn5	FBgn0028690
rngo	FBgn0030753
LTV1, ribosome biogenesis factor	FBgn0027525
CG7639	FBgn0033989
swm	FBgn0002044
pont	FBgn0040078
CG9577	FBgn0031092
Non1, CG8801	FBgn0028473
Sf3b1	FBgn0031266
DENR	FBgn0030802
Rpn7	FBgn0028688
Moca-cyp	FBgn0039581
l(3)07882	FBgn0010926
l(1)G0004	FBgn0027334
CG14407	FBgn0030584
AnxB10	FBgn0000084
Cap-G	FBgn0259876
Act79B	FBgn0000045
AGO3	FBgn0250816
CG1354	FBgn0030151
Dhc64C	FBgn0261797
ade3	FBgn0000053
Q9VSI1_DROME	FBgn0035878
tum	FBgn0086356
p47	FBgn0033179
CtBP	FBgn0020496
MFS16	FBgn0034611
CG13375	FBgn0040370
CG5023	FBgn0038774
shep	FBgn0052423
EloB	FBgn0023212
Sec24CD	FBgn0262126
CG7414	FBgn0037135
CG4069	FBgn0036301
Bx42	FBgn0004856
CREG	FBgn0025456
Vha36-1	FBgn0022097
Amun	FBgn0030328
mip120	FBgn0033846
CG11414	FBgn0035024
bys	FBgn0010292
CG8199	FBgn0037709
Piezo	FBgn0264953
l(2)34Fd	FBgn0261535
Mapmodulin	FBgn0034282
CG4390	FBgn0038771
CG6767	FBgn0036030
mRpS22	FBgn0039555
ALiX	FBgn0086346
CG9775	FBgn0037261
CG8778	FBgn0033761
CG42446	FBgn0259917
CG11982	FBgn0037653
gw	FBgn0051992
Septin 2	FBgn0014029
cher	FBgn0014141
Idgf6	FBgn0013763
CG30349-RA	FBgn0050349
Naa40	FBgn0039687
Ank	FBgn0011747
Mccc2	FBgn0042083
CG12279	FBgn0038080
eIF3f1	FBgn0037270
CG12013	FBgn0035438
CG1234	FBgn0037489
Pvr	FBgn0032006
Lamp1	FBgn0032949
Prx6005	FBgn0031479
ND-B14	FBgn0033570
Rox8	FBgn0005649
stai	FBgn0266521
mgr	FBgn0264694
AnxB9	FBgn0000083
Rpn3	FBgn0261396
ade2	FBgn0000052
Vinc	FBgn0004397
Idgf2	FBgn0020415
CG16700	FBgn0030816
Fer2LCH	FBgn0015221
Rab35	FBgn0031090
lap	FBgn0086372
Tdrd3	FBgn0036450
Kcmf1	FBgn0037655
CG8611	FBgn0027602
38C	FBgn0032864
wal	FBgn0010516
FeCh	FBgn0266268
Rab39	FBgn0029959
BicD	FBgn0000183
14-3-3epsilon	FBgn0020238
CG13185	FBgn0033661
CG5800	FBgn0030855
Tsf2	FBgn0036299
Aatf	FBgn0031851
nrv1	FBgn0015776
Rpn2	FBgn0028692
CG3689	FBgn0035987
Nup50	FBgn0033264
p24-2	FBgn0053105
Rala	FBgn0015286
CG9399	FBgn0037715
Gαq	FBgn0004435
dod	FBgn0015379
Hsp68	FBgn0001230
Nup153	FBgn0061200
SRm160	FBgn0036340
COX7C	FBgn0040773
Psa	FBgn0261243
CG6013	FBgn0038675
CG5167	FBgn0038038
Nep2	FBgn0027570
Scamp	FBgn0040285
CG10932	FBgn0029969
CG3884	FBgn0265185
Idgf3	FBgn0020414

## Sheet: 5b mito up
Analysis Type: PANTHER Overrepresentation Test (Released 20171205)
Annotation Version and Release Date: GO Ontology database Released 2018-09-06
Analyzed List:	MS2017_mito_u_JKlist (Drosophila melanogaster )
Reference List:	Drosophila melanogaster (all genes in database)
Annotation Data Set:
	Test Type: Binomial		Use the Bonferroni correction for multiple testing
	Drosophila melanogaster (REF)	MS2017_mito_u_JKlist ( Hierarchy NEW! )
GO biological process complete	#	#	expected	Fold Enrichment	+/-	P value
cellular process	6599	322	200.51	1.61	+	1.53e-30
amide biosynthetic process	339	59	10.3	5.73	+	2.87e-23
gene expression	1068	104	32.45	3.2	+	4.97e-23
translation	306	56	9.3	6.02	+	5.76e-23
peptide biosynthetic process	311	56	9.45	5.93	+	1.25e-22
cellular nitrogen compound metabolic process	1818	133	55.24	2.41	+	2.67e-19
ribonucleoprotein complex biogenesis	264	48	8.02	5.98	+	3.76e-19
cellular component biogenesis	1142	100	34.7	2.88	+	1.44e-18
peptide metabolic process	395	57	12	4.75	+	1.66e-18
cellular amide metabolic process	474	62	14.4	4.3	+	2.89e-18
cellular component organization or biogenesis	2718	164	82.59	1.99	+	1.39e-16
translational initiation	52	23	1.58	14.56	+	6.24e-16
cellular metabolic process	3816	202	115.95	1.74	+	1.26e-15
cellular nitrogen compound biosynthetic process	769	74	23.37	3.17	+	6.91e-15
organonitrogen compound biosynthetic process	781	74	23.73	3.12	+	1.59e-14
primary metabolic process	3931	197	119.44	1.65	+	2.72e-12
ribosome biogenesis	185	33	5.62	5.87	+	3.79e-12
organic substance metabolic process	4278	207	129.99	1.59	+	1.16e-11
nitrogen compound metabolic process	3719	187	113	1.65	+	2.25e-11
metabolic process	4680	219	142.2	1.54	+	3.34e-11
cellular component organization	2597	143	78.91	1.81	+	3.1e-10
cellular protein metabolic process	1630	104	49.53	2.1	+	5.13e-10
cellular component assembly	1005	76	30.54	2.49	+	7.23e-10
cytoplasmic translation	115	24	3.49	6.87	+	1.28e-09
organelle organization	1708	106	51.9	2.04	+	1.58e-09
macromolecule metabolic process	3170	160	96.32	1.66	+	7.32e-09
cellular macromolecule biosynthetic process	780	63	23.7	2.66	+	7.52e-09
cellular aromatic compound metabolic process	1540	96	46.79	2.05	+	2.25e-08
macromolecule biosynthetic process	803	63	24.4	2.58	+	2.54e-08
protein-containing complex subunit organization	548	50	16.65	3	+	2.8e-08
cellular biosynthetic process	1272	84	38.65	2.17	+	3.83e-08
ribonucleoprotein complex assembly	136	24	4.13	5.81	+	4.03e-08
nucleobase-containing compound metabolic process	1406	89	42.72	2.08	+	7.46e-08
rRNA processing	118	22	3.59	6.14	+	1.05e-07
organic cyclic compound metabolic process	1595	96	48.46	1.98	+	1.57e-07
RNA processing	501	46	15.22	3.02	+	1.68e-07
ribonucleoprotein complex subunit organization	147	24	4.47	5.37	+	1.92e-07
cellular protein-containing complex assembly	395	40	12	3.33	+	2.01e-07
cytoskeleton organization	581	50	17.65	2.83	+	2.13e-07
heterocycle metabolic process	1483	91	45.06	2.02	+	2.16e-07
organic substance biosynthetic process	1317	84	40.02	2.1	+	2.18e-07
biosynthetic process	1348	85	40.96	2.08	+	2.88e-07
cellular macromolecule metabolic process	2175	118	66.09	1.79	+	3.35e-07
organonitrogen compound metabolic process	2815	141	85.53	1.65	+	6.16e-07
rRNA metabolic process	130	22	3.95	5.57	+	6.35e-07
RNA metabolic process	807	60	24.52	2.45	+	6.96e-07
protein-containing complex assembly	441	41	13.4	3.06	+	1.41e-06
ncRNA metabolic process	303	33	9.21	3.58	+	1.75e-06
mitotic cell cycle	410	39	12.46	3.13	+	2.06e-06
organelle assembly	368	36	11.18	3.22	+	4.72e-06
ribosomal large subunit biogenesis	54	14	1.64	8.53	+	7.26e-06
regulation of mRNA metabolic process	124	20	3.77	5.31	+	9.53e-06
chromatin organization	344	34	10.45	3.25	+	1.07e-05
protein metabolic process	2118	111	64.35	1.72	+	1.12e-05
cellular localization	954	63	28.99	2.17	+	2.28e-05
RNA localization	160	22	4.86	4.53	+	2.67e-05
system development	1685	93	51.2	1.82	+	2.82e-05
mitotic cell cycle process	288	30	8.75	3.43	+	2.96e-05
cytoplasmic translational initiation	13	8	0.39	20.25	+	3.29e-05
nucleic acid metabolic process	1052	66	31.96	2.06	+	6.72e-05
anatomical structure development	2667	128	81.04	1.58	+	9.5e-05
chromatin remodeling	105	17	3.19	5.33	+	0.00014
RNA transport	93	16	2.83	5.66	+	0.000155
nucleic acid transport	93	16	2.83	5.66	+	0.000155
multicellular organism development	2305	114	70.04	1.63	+	0.00016
macromolecule localization	826	55	25.1	2.19	+	0.00018
establishment of RNA localization	95	16	2.89	5.54	+	0.000206
biological regulation	4190	179	127.31	1.41	+	0.000212
cell cycle	645	46	19.6	2.35	+	0.000367
developmental process	2761	129	83.89	1.54	+	0.000397
animal organ development	1182	69	35.91	1.92	+	0.000477
chromosome organization	546	41	16.59	2.47	+	0.000505
regulation of cellular component organization	788	52	23.94	2.17	+	0.000571
cellular macromolecule localization	593	43	18.02	2.39	+	0.000633
intracellular transport	662	46	20.11	2.29	+	0.000763
regulation of translational initiation	20	8	0.61	13.16	+	0.000857
ncRNA processing	231	24	7.02	3.42	+	0.000976
protein folding	111	16	3.37	4.74	+	0.00161
nucleobase-containing compound transport	112	16	3.4	4.7	+	0.0018
tRNA aminoacylation for protein translation	40	10	1.22	8.23	+	0.002
protein localization	668	45	20.3	2.22	+	0.00241
formation of translation preinitiation complex	10	6	0.3	19.75	+	0.00275
tRNA aminoacylation	42	10	1.28	7.84	+	0.00309
regulation of mRNA processing	103	15	3.13	4.79	+	0.00322
mitotic spindle organization	77	13	2.34	5.56	+	0.00346
establishment of localization in cell	768	49	23.34	2.1	+	0.00349
oogenesis	612	42	18.6	2.26	+	0.00364
female gamete generation	679	45	20.63	2.18	+	0.00371
amino acid activation	43	10	1.31	7.65	+	0.00381
nitrogen compound transport	575	40	17.47	2.29	+	0.0048
myofibril assembly	45	10	1.37	7.31	+	0.00569
cell cycle process	537	38	16.32	2.33	+	0.00601
posttranscriptional regulation of gene expression	190	20	5.77	3.46	+	0.00789
nucleocytoplasmic transport	112	15	3.4	4.41	+	0.00886
nuclear transport	112	15	3.4	4.41	+	0.00886
striated muscle cell development	60	11	1.82	6.03	+	0.0108
regulation of cellular process	3435	146	104.37	1.4	+	0.0121
muscle cell development	61	11	1.85	5.93	+	0.0126
muscle structure development	216	21	6.56	3.2	+	0.0149
actomyosin structure organization	89	13	2.7	4.81	+	0.0164
regulation of cellular component biogenesis	312	26	9.48	2.74	+	0.0175
maintenance of location	65	11	1.97	5.57	+	0.0228
regulation of mRNA splicing, via spliceosome	92	13	2.8	4.65	+	0.0233
regulation of biological process	3748	155	113.88	1.36	+	0.0249
germ cell development	736	45	22.36	2.01	+	0.0291
cell development	1331	69	40.44	1.71	+	0.0304
sarcomere organization	33	8	1	7.98	+	0.0335
cellular protein localization	535	36	16.26	2.21	+	0.0338
spindle organization	126	15	3.83	3.92	+	0.0354
regulation of transcription initiation from RNA polymerase II promoter	24	7	0.73	9.6	+	0.0374
regulation of DNA-templated transcription, initiation	24	7	0.73	9.6	+	0.0374
microtubule cytoskeleton organization involved in mitosis	97	13	2.95	4.41	+	0.0405
	Drosophila melanogaster (REF)	MS2017_mito_u_JKlist ( Hierarchy NEW! )
GO cellular component complete	#	#	expected	Fold Enrichment	+/-	P value
intracellular	6085	339	184.89	1.83	+	3.84e-51
intracellular part	6067	338	184.34	1.83	+	9.11e-51
cell part	7078	352	215.06	1.64	+	4.24e-42
cell	7078	352	215.06	1.64	+	4.24e-42
cytoplasm	4046	258	122.94	2.1	+	1.34e-39
cytosol	839	109	25.49	4.28	+	9.65e-36
cytoplasmic part	3060	211	92.98	2.27	+	1.33e-33
intracellular non-membrane-bounded organelle	1459	139	44.33	3.14	+	1.19e-32
non-membrane-bounded organelle	1459	139	44.33	3.14	+	1.19e-32
protein-containing complex	2715	185	82.49	2.24	+	4.86e-27
intracellular organelle	4934	262	149.92	1.75	+	7.39e-26
ribonucleoprotein complex	610	80	18.53	4.32	+	2.72e-25
organelle	5017	262	152.44	1.72	+	1.36e-24
organelle part	2928	184	88.97	2.07	+	1.87e-22
intracellular organelle part	2869	178	87.17	2.04	+	9.53e-21
intracellular membrane-bounded organelle	4165	211	126.55	1.67	+	4.68e-15
membrane-bounded organelle	4405	219	133.84	1.64	+	5.16e-15
intracellular organelle lumen	1137	88	34.55	2.55	+	3.67e-13
organelle lumen	1137	88	34.55	2.55	+	3.67e-13
membrane-enclosed lumen	1137	88	34.55	2.55	+	3.67e-13
nucleus	2538	146	77.12	1.89	+	9.27e-13
nucleolus	205	34	6.23	5.46	+	2.78e-12
nuclear part	1294	93	39.32	2.37	+	3.94e-12
nuclear lumen	930	74	28.26	2.62	+	3.33e-11
cytoskeletal part	424	41	12.88	3.18	+	1.13e-07
cytoskeleton	480	44	14.58	3.02	+	1.21e-07
cytosolic part	159	24	4.83	4.97	+	2.29e-07
cytosolic small ribosomal subunit	47	14	1.43	9.8	+	3.16e-07
ribosome	192	26	5.83	4.46	+	3.97e-07
cytosolic ribosome	108	19	3.28	5.79	+	1.5e-06
eukaryotic translation initiation factor 3 complex	16	9	0.49	18.51	+	2.12e-06
small ribosomal subunit	77	16	2.34	6.84	+	2.95e-06
supramolecular fiber	192	24	5.83	4.11	+	8.5e-06
supramolecular polymer	194	24	5.89	4.07	+	1.03e-05
ribosomal subunit	180	23	5.47	4.21	+	1.17e-05
supramolecular complex	196	24	5.96	4.03	+	1.25e-05
preribosome	69	14	2.1	6.68	+	3.75e-05
actin cytoskeleton	120	17	3.65	4.66	+	0.000225
myofibril	57	12	1.73	6.93	+	0.000234
proteasome regulatory particle	28	9	0.85	10.58	+	0.000237
polytene chromosome	200	22	6.08	3.62	+	0.000303
proteasome accessory complex	29	9	0.88	10.21	+	0.000317
multi-eIF complex	5	5	0.15	32.91	+	0.000493
contractile fiber	62	12	1.88	6.37	+	0.00056
preribosome, large subunit precursor	19	7	0.58	12.13	+	0.00208
contractile fiber part	59	11	1.79	6.14	+	0.00232
nucleoplasm	576	39	17.5	2.23	+	0.0031
microtubule cytoskeleton	331	27	10.06	2.68	+	0.00426
sarcomere	52	10	1.58	6.33	+	0.00503
chromosome	568	38	17.26	2.2	+	0.00543
aminoacyl-tRNA synthetase multienzyme complex	10	5	0.3	16.46	+	0.0139
polysome	17	6	0.52	11.62	+	0.014
proteasome complex	63	10	1.91	5.22	+	0.0256
endopeptidase complex	63	10	1.91	5.22	+	0.0256
translation preinitiation complex	6	4	0.18	21.94	+	0.0333
integral component of membrane	1362	19	41.38	0.46	-	0.0356
	Drosophila melanogaster (REF)	MS2017_mito_u_JKlist ( Hierarchy NEW! )
GO molecular function complete	#	#	expected	Fold Enrichment	+/-	P value
binding	5241	281	159.25	1.76	+	2.69e-30
RNA binding	577	82	17.53	4.68	+	3.79e-28
heterocyclic compound binding	2610	163	79.3	2.06	+	2.28e-18
organic cyclic compound binding	2628	163	79.85	2.04	+	4.65e-18
translation initiation factor activity	51	22	1.55	14.2	+	2.56e-15
translation factor activity, RNA binding	72	24	2.19	10.97	+	2.2e-14
protein binding	2300	141	69.88	2.02	+	2.93e-14
mRNA binding	195	32	5.92	5.4	+	3.91e-11
nucleic acid binding	1621	105	49.25	2.13	+	5.74e-11
nucleoside phosphate binding	951	70	28.9	2.42	+	1.04e-08
nucleotide binding	951	70	28.9	2.42	+	1.04e-08
small molecule binding	1069	74	32.48	2.28	+	4.05e-08
purine nucleotide binding	819	62	24.88	2.49	+	6.46e-08
pyrophosphatase activity	566	49	17.2	2.85	+	1.1e-07
purine ribonucleoside triphosphate binding	788	60	23.94	2.51	+	1.11e-07
nucleoside-triphosphatase activity	547	48	16.62	2.89	+	1.12e-07
hydrolase activity, acting on acid anhydrides, in phosphorus-containing anhydrides	574	49	17.44	2.81	+	1.76e-07
ribonucleotide binding	819	61	24.88	2.45	+	1.79e-07
hydrolase activity, acting on acid anhydrides	578	49	17.56	2.79	+	2.22e-07
purine ribonucleotide binding	809	60	24.58	2.44	+	3.05e-07
anion binding	1084	71	32.94	2.16	+	1.18e-06
ligase activity	119	20	3.62	5.53	+	1.92e-06
protein-containing complex binding	214	26	6.5	4	+	5.77e-06
carbohydrate derivative binding	995	65	30.23	2.15	+	7.64e-06
ribonucleoprotein complex binding	52	13	1.58	8.23	+	1.66e-05
adenyl nucleotide binding	656	45	19.93	2.26	+	0.00059
ion binding	2025	100	61.53	1.63	+	0.000634
ATP binding	636	44	19.32	2.28	+	0.000639
structural molecule activity	488	37	14.83	2.5	+	0.000671
drug binding	810	51	24.61	2.07	+	0.0012
adenyl ribonucleotide binding	652	44	19.81	2.22	+	0.00123
ATPase activity	362	30	11	2.73	+	0.00146
structural constituent of ribosome	172	19	5.23	3.64	+	0.00284
unfolded protein binding	84	13	2.55	5.09	+	0.00354
aminoacyl-tRNA ligase activity	37	9	1.12	8.01	+	0.00364
ligase activity, forming carbon-oxygen bonds	37	9	1.12	8.01	+	0.00364
actin binding	129	16	3.92	4.08	+	0.00434
cytoskeletal protein binding	324	27	9.84	2.74	+	0.0046
guanyl nucleotide binding	165	17	5.01	3.39	+	0.0234
histone binding	60	10	1.82	5.49	+	0.027
ligase activity, forming carbon-nitrogen bonds	37	8	1.12	7.12	+	0.03
hydrolase activity	1801	85	54.72	1.55	+	0.0325
GTP binding	154	16	4.68	3.42	+	0.0373
purine ribonucleoside binding	156	16	4.74	3.38	+	0.0434

## Sheet: 5b mito down
	Drosophila melanogaster (REF)	MS2017_mito_d_JKlist ( Hierarchy NEW! )
GO biological process complete	#	#	expected	Fold Enrichment	+/-	P value
organonitrogen compound biosynthetic process	781	45	11.92	3.77	+	3.92e-11
amide biosynthetic process	339	30	5.17	5.8	+	4.95e-11
mitochondrial gene expression	116	19	1.77	10.73	+	1.34e-10
translation	306	28	4.67	5.99	+	1.81e-10
peptide biosynthetic process	311	28	4.75	5.9	+	2.67e-10
mitochondrial translation	98	17	1.5	11.36	+	1.25e-09
cellular amide metabolic process	474	32	7.24	4.42	+	8.15e-09
cellular process	6599	149	100.73	1.48	+	4.18e-08
peptide metabolic process	395	28	6.03	4.64	+	7.23e-08
ATP metabolic process	140	17	2.14	7.95	+	3.08e-07
biosynthetic process	1348	53	20.58	2.58	+	3.28e-07
purine ribonucleoside triphosphate metabolic process	148	17	2.26	7.52	+	7.11e-07
purine nucleoside triphosphate metabolic process	149	17	2.27	7.47	+	7.87e-07
ribonucleoside triphosphate metabolic process	150	17	2.29	7.42	+	8.7e-07
purine ribonucleoside monophosphate metabolic process	152	17	2.32	7.33	+	1.06e-06
purine nucleoside monophosphate metabolic process	152	17	2.32	7.33	+	1.06e-06
cellular biosynthetic process	1272	50	19.42	2.58	+	1.31e-06
organic substance biosynthetic process	1317	51	20.1	2.54	+	1.4e-06
nucleoside triphosphate metabolic process	155	17	2.37	7.18	+	1.42e-06
mitochondrial transport	96	14	1.47	9.55	+	1.46e-06
cellular nitrogen compound metabolic process	1818	62	27.75	2.23	+	1.71e-06
ribonucleoside monophosphate metabolic process	158	17	2.41	7.05	+	1.89e-06
cellular macromolecule localization	593	32	9.05	3.54	+	2.27e-06
nucleoside monophosphate metabolic process	162	17	2.47	6.87	+	2.75e-06
generation of precursor metabolites and energy	188	18	2.87	6.27	+	3.59e-06
macromolecule localization	826	38	12.61	3.01	+	4e-06
cellular respiration	128	15	1.95	7.68	+	6.51e-06
oxidative phosphorylation	91	13	1.39	9.36	+	7.93e-06
respiratory electron transport chain	92	13	1.4	9.26	+	9.02e-06
electron transport chain	95	13	1.45	8.96	+	1.32e-05
ribonucleotide metabolic process	237	19	3.62	5.25	+	2.12e-05
cellular nitrogen compound biosynthetic process	769	35	11.74	2.98	+	2.63e-05
protein targeting	122	14	1.86	7.52	+	2.96e-05
ribose phosphate metabolic process	244	19	3.72	5.1	+	3.36e-05
organic substance transport	705	33	10.76	3.07	+	3.85e-05
energy derivation by oxidation of organic compounds	151	15	2.31	6.51	+	5.72e-05
cellular metabolic process	3816	96	58.25	1.65	+	7.2e-05
purine ribonucleotide metabolic process	230	18	3.51	5.13	+	7.74e-05
purine nucleotide metabolic process	236	18	3.6	5	+	0.000114
mitochondrial ATP synthesis coupled electron transport	81	11	1.24	8.9	+	0.000229
macromolecule biosynthetic process	803	34	12.26	2.77	+	0.000251
primary metabolic process	3931	96	60.01	1.6	+	0.000342
ATP synthesis coupled electron transport	85	11	1.3	8.48	+	0.000369
mitochondrion organization	204	16	3.11	5.14	+	0.000466
mitochondrial electron transport, NADH to ubiquinone	37	8	0.56	14.16	+	0.000467
nucleotide metabolic process	290	19	4.43	4.29	+	0.000485
purine-containing compound metabolic process	262	18	4	4.5	+	0.000527
nucleoside phosphate metabolic process	292	19	4.46	4.26	+	0.000538
cellular localization	954	37	14.56	2.54	+	0.000551
intracellular protein transmembrane transport	54	9	0.82	10.92	+	0.000676
protein transmembrane transport	54	9	0.82	10.92	+	0.000676
protein targeting to mitochondrion	54	9	0.82	10.92	+	0.000676
cellular protein localization	535	26	8.17	3.18	+	0.000799
nitrogen compound transport	575	27	8.78	3.08	+	0.000898
establishment of protein localization to organelle	163	14	2.49	5.63	+	0.000991
establishment of protein localization to mitochondrion	58	9	0.89	10.17	+	0.00122
protein localization to mitochondrion	58	9	0.89	10.17	+	0.00122
cellular macromolecule biosynthetic process	780	32	11.91	2.69	+	0.00128
protein transport	442	23	6.75	3.41	+	0.00131
peptide transport	446	23	6.81	3.38	+	0.00153
intracellular protein transport	378	21	5.77	3.64	+	0.00154
protein localization	668	29	10.2	2.84	+	0.00155
organonitrogen compound metabolic process	2815	74	42.97	1.72	+	0.00168
amide transport	451	23	6.88	3.34	+	0.00185
mitochondrial transmembrane transport	63	9	0.96	9.36	+	0.00241
establishment of protein localization	461	23	7.04	3.27	+	0.00268
small molecule metabolic process	852	33	13.01	2.54	+	0.00293
gene expression	1068	38	16.3	2.33	+	0.00307
regulation of biological quality	1286	42	19.63	2.14	+	0.00677
nucleobase-containing small molecule metabolic process	352	19	5.37	3.54	+	0.00843
metabolic process	4680	104	71.44	1.46	+	0.00888
drug metabolic process	388	20	5.92	3.38	+	0.00903
localization	2090	58	31.9	1.82	+	0.0096
oxidation-reduction process	574	25	8.76	2.85	+	0.00977
regulation of posttranscriptional gene silencing	14	5	0.21	23.4	+	0.01
organic substance metabolic process	4278	97	65.3	1.49	+	0.0111
transport	1592	47	24.3	1.93	+	0.023
organophosphate metabolic process	452	21	6.9	3.04	+	0.0246
establishment of localization	1653	48	25.23	1.9	+	0.0278
cell redox homeostasis	46	7	0.7	9.97	+	0.0282
protein transmembrane import into intracellular organelle	46	7	0.7	9.97	+	0.0282
nitrogen compound metabolic process	3719	86	56.77	1.51	+	0.0301
protein folding	111	10	1.69	5.9	+	0.0338
homeostatic process	462	21	7.05	2.98	+	0.0341
protein localization to organelle	224	14	3.42	4.09	+	0.0377
intracellular transport	662	26	10.11	2.57	+	0.0378
cytoplasmic translation	115	10	1.76	5.7	+	0.0457
	Drosophila melanogaster (REF)	MS2017_mito_d_JKlist ( Hierarchy NEW! )
GO cellular component complete	#	#	expected	Fold Enrichment	+/-	P value
cytoplasmic part	3060	149	46.71	3.19	+	6.13e-48
mitochondrion	775	81	11.83	6.85	+	1.26e-42
mitochondrial part	466	66	7.11	9.28	+	2.1e-41
cytoplasm	4046	153	61.76	2.48	+	1.49e-35
intracellular organelle	4934	162	75.32	2.15	+	2.79e-31
organelle	5017	162	76.58	2.12	+	2.65e-30
mitochondrial protein complex	270	44	4.12	10.68	+	1.16e-28
intracellular membrane-bounded organelle	4165	146	63.58	2.3	+	1.22e-28
membrane-bounded organelle	4405	150	67.24	2.23	+	1.32e-28
organelle part	2928	119	44.7	2.66	+	5.68e-26
cell part	7078	184	108.05	1.7	+	6.38e-26
cell	7078	184	108.05	1.7	+	6.38e-26
intracellular organelle part	2869	116	43.8	2.65	+	9.3e-25
organelle inner membrane	237	38	3.62	10.5	+	4.15e-24
organelle envelope	419	47	6.4	7.35	+	6.78e-24
envelope	419	47	6.4	7.35	+	6.78e-24
mitochondrial envelope	297	41	4.53	9.04	+	8.71e-24
mitochondrial membrane	282	40	4.3	9.29	+	1.44e-23
mitochondrial inner membrane	229	36	3.5	10.3	+	2.04e-22
intracellular part	6067	164	92.61	1.77	+	7.46e-21
organelle membrane	600	51	9.16	5.57	+	7.94e-21
intracellular	6085	164	92.89	1.77	+	1.09e-20
mitochondrial matrix	173	27	2.64	10.22	+	3.56e-16
membrane	2604	96	39.75	2.42	+	8.01e-16
endomembrane system	1096	58	16.73	3.47	+	2.33e-14
mitochondrial membrane part	190	26	2.9	8.96	+	3.78e-14
ribosome	192	26	2.93	8.87	+	4.83e-14
ribosomal subunit	180	25	2.75	9.1	+	1.12e-13
inner mitochondrial membrane protein complex	152	23	2.32	9.91	+	3.29e-13
endoplasmic reticulum	462	36	7.05	5.1	+	1.02e-12
large ribosomal subunit	107	19	1.63	11.63	+	8.19e-12
mitochondrial ribosome	81	17	1.24	13.75	+	1.54e-11
organellar ribosome	81	17	1.24	13.75	+	1.54e-11
membrane protein complex	531	35	8.11	4.32	+	3.31e-10
ribonucleoprotein complex	610	37	9.31	3.97	+	7.47e-10
mitochondrial large ribosomal subunit	50	13	0.76	17.03	+	1.43e-09
organellar large ribosomal subunit	50	13	0.76	17.03	+	1.43e-09
protein-containing complex	2715	83	41.44	2	+	2.86e-08
endoplasmic reticulum part	242	22	3.69	5.96	+	3.07e-08
membrane part	1969	67	30.06	2.23	+	6.77e-08
endoplasmic reticulum membrane	210	19	3.21	5.93	+	7.66e-07
nuclear outer membrane-endoplasmic reticulum membrane network	216	19	3.3	5.76	+	1.21e-06
respiratory chain complex	88	13	1.34	9.68	+	1.34e-06
endoplasmic reticulum subcompartment	218	19	3.33	5.71	+	1.4e-06
respiratory chain	89	13	1.36	9.57	+	1.53e-06
oxidoreductase complex	95	13	1.45	8.96	+	3.31e-06
intracellular organelle lumen	1137	44	17.36	2.54	+	7.69e-06
organelle lumen	1137	44	17.36	2.54	+	7.69e-06
membrane-enclosed lumen	1137	44	17.36	2.54	+	7.69e-06
mitochondrial respiratory chain	87	12	1.33	9.04	+	1.22e-05
mitochondrial respiratory chain complex I	50	9	0.76	11.79	+	8.96e-05
respiratory chain complex I	50	9	0.76	11.79	+	8.96e-05
NADH dehydrogenase complex	50	9	0.76	11.79	+	8.96e-05
organelle subcompartment	356	21	5.43	3.86	+	0.000147
cytosolic ribosome	108	11	1.65	6.67	+	0.000953
rough endoplasmic reticulum	12	5	0.18	27.3	+	0.0012
integral component of endoplasmic reticulum membrane	75	9	1.14	7.86	+	0.00248
intrinsic component of endoplasmic reticulum membrane	79	9	1.21	7.46	+	0.00376
cytosolic part	159	12	2.43	4.94	+	0.00652
mitochondrial small ribosomal subunit	32	6	0.49	12.28	+	0.00993
organellar small ribosomal subunit	32	6	0.49	12.28	+	0.00993
intracellular non-membrane-bounded organelle	1459	43	22.27	1.93	+	0.0164
non-membrane-bounded organelle	1459	43	22.27	1.93	+	0.0164
small ribosomal subunit	77	8	1.18	6.81	+	0.0246
TIM23 mitochondrial import inner membrane translocase complex	23	5	0.35	14.24	+	0.027
cytosolic large ribosomal subunit	58	7	0.89	7.91	+	0.0308
mitochondrial proton-transporting ATP synthase complex	25	5	0.38	13.1	+	0.04
proton-transporting ATP synthase complex	25	5	0.38	13.1	+	0.04
	Drosophila melanogaster (REF)	MS2017_mito_d_JKlist ( Hierarchy NEW! )
GO molecular function complete	#	#	expected	Fold Enrichment	+/-	P value
structural constituent of ribosome	172	25	2.63	9.52	+	6.35e-14
structural molecule activity	488	27	7.45	3.62	+	1.34e-05
protein transporter activity	76	11	1.16	9.48	+	4.84e-05
protein transmembrane transporter activity	27	7	0.41	16.98	+	0.000344
macromolecule transmembrane transporter activity	27	7	0.41	16.98	+	0.000344
NADH dehydrogenase activity	44	8	0.67	11.91	+	0.000681
peptide transmembrane transporter activity	30	7	0.46	15.29	+	0.000693
oxidoreductase activity, acting on NAD(P)H	61	9	0.93	9.67	+	0.000737
oxidoreductase activity	604	27	9.22	2.93	+	0.000923
amide transmembrane transporter activity	33	7	0.5	13.9	+	0.0013
P-P-bond-hydrolysis-driven protein transmembrane transporter activity	22	6	0.34	17.87	+	0.00189
active transmembrane transporter activity	257	16	3.92	4.08	+	0.00369
transporter activity	775	30	11.83	2.54	+	0.00397
P-P-bond-hydrolysis-driven transmembrane transporter activity	138	11	2.11	5.22	+	0.0151
primary active transmembrane transporter activity	139	11	2.12	5.18	+	0.0161

## Sheet: 5b cyto up
	Drosophila melanogaster (REF)	MS2017_cyto_u_JKlist ( Hierarchy NEW! )
GO biological process complete	#	#	expected	Fold Enrichment	+/-	P value
cellular process	6599	188	111.77	1.68	+	2.31e-21
cellular component organization or biogenesis	2718	98	46.03	2.13	+	2.3e-11
cellular component organization	2597	88	43.98	2	+	4.5e-08
cellular nitrogen compound metabolic process	1818	70	30.79	2.27	+	5.75e-08
cellular component biogenesis	1142	52	19.34	2.69	+	1.54e-07
organelle organization	1708	66	28.93	2.28	+	2.37e-07
cellular metabolic process	3816	108	64.63	1.67	+	3.81e-06
ribonucleoprotein complex biogenesis	264	22	4.47	4.92	+	4.49e-06
cytoskeleton organization	581	33	9.84	3.35	+	5.08e-06
gene expression	1068	46	18.09	2.54	+	1.48e-05
cellular amide metabolic process	474	28	8.03	3.49	+	4.38e-05
small molecule metabolic process	852	39	14.43	2.7	+	5.55e-05
amide biosynthetic process	339	23	5.74	4.01	+	8.26e-05
cellular nitrogen compound biosynthetic process	769	36	13.02	2.76	+	0.000123
heterocycle metabolic process	1483	54	25.12	2.15	+	0.000162
protein folding	111	13	1.88	6.91	+	0.000272
translation	306	21	5.18	4.05	+	0.000286
organic cyclic compound metabolic process	1595	56	27.01	2.07	+	0.000292
peptide biosynthetic process	311	21	5.27	3.99	+	0.000373
nucleobase-containing compound metabolic process	1406	51	23.81	2.14	+	0.000479
carboxylic acid metabolic process	406	24	6.88	3.49	+	0.000508
organonitrogen compound biosynthetic process	781	35	13.23	2.65	+	0.000553
cellular aromatic compound metabolic process	1540	54	26.08	2.07	+	0.000556
metabolic process	4680	117	79.26	1.48	+	0.000889
oxoacid metabolic process	421	24	7.13	3.37	+	0.000971
organic acid metabolic process	423	24	7.16	3.35	+	0.00106
actin filament-based process	256	18	4.34	4.15	+	0.00176
system development	1685	56	28.54	1.96	+	0.00177
primary metabolic process	3931	102	66.58	1.53	+	0.00186
anatomical structure development	2667	77	45.17	1.7	+	0.00197
actin cytoskeleton organization	235	17	3.98	4.27	+	0.00251
organic substance metabolic process	4278	108	72.46	1.49	+	0.00263
multicellular organism development	2305	69	39.04	1.77	+	0.00275
ribosome biogenesis	185	15	3.13	4.79	+	0.00287
peptide metabolic process	395	22	6.69	3.29	+	0.00454
developmental process	2761	77	46.76	1.65	+	0.00782
protein-containing complex subunit organization	548	26	9.28	2.8	+	0.00911
cellular component assembly	1005	38	17.02	2.23	+	0.00974
nucleotide metabolic process	290	18	4.91	3.66	+	0.01
nucleobase-containing small molecule metabolic process	352	20	5.96	3.35	+	0.0104
purine-containing compound metabolic process	262	17	4.44	3.83	+	0.0107
nucleoside phosphate metabolic process	292	18	4.95	3.64	+	0.011
actomyosin structure organization	89	10	1.51	6.63	+	0.0125
nitrogen compound metabolic process	3719	95	62.99	1.51	+	0.0133
supramolecular fiber organization	185	14	3.13	4.47	+	0.0146
ribose phosphate metabolic process	244	16	4.13	3.87	+	0.0183
cell development	1331	45	22.54	2	+	0.0198
oxidation-reduction process	574	26	9.72	2.67	+	0.0207
rRNA processing	118	11	2	5.5	+	0.0237
protein-containing complex assembly	441	22	7.47	2.95	+	0.0259
chromatin organization	344	19	5.83	3.26	+	0.0276
small molecule catabolic process	144	12	2.44	4.92	+	0.0278
striated muscle cell development	60	8	1.02	7.87	+	0.0353
muscle cell development	61	8	1.03	7.74	+	0.0398
macromolecule localization	826	32	13.99	2.29	+	0.0405
	Drosophila melanogaster (REF)	MS2017_cyto_u_JKlist ( Hierarchy NEW! )
GO cellular component complete	#	#	expected	Fold Enrichment	+/-	P value
intracellular	6085	202	103.06	1.96	+	1.34e-38
intracellular part	6067	201	102.76	1.96	+	6.36e-38
cell part	7078	206	119.88	1.72	+	1.85e-30
cell	7078	206	119.88	1.72	+	1.85e-30
cytoplasm	4046	151	68.53	2.2	+	5.65e-26
cytoplasmic part	3060	127	51.83	2.45	+	1.01e-23
intracellular organelle	4934	160	83.57	1.91	+	2.41e-21
organelle	5017	160	84.97	1.88	+	1.76e-20
intracellular organelle part	2869	114	48.59	2.35	+	1.59e-18
organelle part	2928	115	49.59	2.32	+	2.39e-18
intracellular non-membrane-bounded organelle	1459	75	24.71	3.04	+	3.95e-16
non-membrane-bounded organelle	1459	75	24.71	3.04	+	3.95e-16
cytosol	839	56	14.21	3.94	+	5.65e-16
intracellular organelle lumen	1137	64	19.26	3.32	+	4.65e-15
organelle lumen	1137	64	19.26	3.32	+	4.65e-15
membrane-enclosed lumen	1137	64	19.26	3.32	+	4.65e-15
intracellular membrane-bounded organelle	4165	134	70.54	1.9	+	5.91e-15
membrane-bounded organelle	4405	137	74.61	1.84	+	3.47e-14
protein-containing complex	2715	102	45.98	2.22	+	5.93e-14
actin cytoskeleton	120	19	2.03	9.35	+	3.95e-10
nuclear part	1294	57	21.92	2.6	+	1.28e-08
nuclear lumen	930	47	15.75	2.98	+	1.3e-08
mitochondrion	775	41	13.13	3.12	+	8.39e-08
cytoskeleton	480	31	8.13	3.81	+	2.06e-07
nucleolus	205	20	3.47	5.76	+	4.7e-07
ribonucleoprotein complex	610	34	10.33	3.29	+	1.13e-06
cytoskeletal part	424	27	7.18	3.76	+	4.38e-06
nucleus	2538	80	42.99	1.86	+	5.27e-06
mitochondrial matrix	173	16	2.93	5.46	+	5.4e-05
supramolecular polymer	194	16	3.29	4.87	+	0.000247
actin filament	37	8	0.63	12.77	+	0.000259
supramolecular complex	196	16	3.32	4.82	+	0.000283
mitochondrial part	466	25	7.89	3.17	+	0.000413
supramolecular fiber	192	15	3.25	4.61	+	0.00113
fusome	33	7	0.56	12.52	+	0.00163
cell cortex	172	13	2.91	4.46	+	0.00823
proteasome regulatory particle	28	6	0.47	12.65	+	0.00846
proteasome accessory complex	29	6	0.49	12.22	+	0.0103
chaperonin-containing T-complex	8	4	0.14	29.52	+	0.0104
chaperone complex	9	4	0.15	26.24	+	0.0165
cytosolic part	159	12	2.69	4.46	+	0.0184
polymeric cytoskeletal fiber	134	11	2.27	4.85	+	0.0191
cortical actin cytoskeleton	20	5	0.34	14.76	+	0.0229
small nucleolar ribonucleoprotein complex	20	5	0.34	14.76	+	0.0229
cytoplasmic region	223	14	3.78	3.71	+	0.0287
axon cytoplasm	4	3	0.07	44.28	+	0.0413
nucleoplasm	576	24	9.76	2.46	+	0.0452
	Drosophila melanogaster (REF)	MS2017_cyto_u_JKlist ( Hierarchy NEW! )
GO molecular function complete	#	#	expected	Fold Enrichment	+/-	P value
binding	5241	150	88.77	1.69	+	6.1e-13
organic cyclic compound binding	2628	88	44.51	1.98	+	3.44e-08
heterocyclic compound binding	2610	87	44.21	1.97	+	6.15e-08
actin binding	129	17	2.18	7.78	+	1.81e-07
protein binding	2300	79	38.95	2.03	+	1.91e-07
nucleotide binding	951	45	16.11	2.79	+	4.98e-07
nucleoside phosphate binding	951	45	16.11	2.79	+	4.98e-07
small molecule binding	1069	47	18.11	2.6	+	2.01e-06
RNA binding	577	32	9.77	3.27	+	6.49e-06
anion binding	1084	46	18.36	2.51	+	9.33e-06
cytoskeletal protein binding	324	23	5.49	4.19	+	1.45e-05
purine nucleotide binding	819	37	13.87	2.67	+	7.6e-05
purine ribonucleotide binding	809	36	13.7	2.63	+	0.00017
ribonucleotide binding	819	36	13.87	2.6	+	0.000229
purine ribonucleoside triphosphate binding	788	35	13.35	2.62	+	0.000272
adenyl nucleotide binding	656	30	11.11	2.7	+	0.00124
ligase activity	119	12	2.02	5.95	+	0.00163
ATP binding	636	29	10.77	2.69	+	0.00202
ion binding	2025	62	34.3	1.81	+	0.00238
adenyl ribonucleotide binding	652	29	11.04	2.63	+	0.00328
pyrophosphatase activity	566	26	9.59	2.71	+	0.00645
carbohydrate derivative binding	995	37	16.85	2.2	+	0.0078
hydrolase activity, acting on acid anhydrides, in phosphorus-containing anhydrides	574	26	9.72	2.67	+	0.00825
hydrolase activity, acting on acid anhydrides	578	26	9.79	2.66	+	0.00931
nucleoside-triphosphatase activity	547	25	9.26	2.7	+	0.0108
structural molecule activity	488	23	8.27	2.78	+	0.0157
unfolded protein binding	84	9	1.42	6.33	+	0.0222
ATPase activity	362	19	6.13	3.1	+	0.0222
drug binding	810	31	13.72	2.26	+	0.0283
actin filament binding	49	7	0.83	8.43	+	0.0328
chaperone binding	34	6	0.58	10.42	+	0.0396

## Sheet: 5b cyto down
	Drosophila melanogaster (REF)	MS2017_cyto_d_JKlist ( Hierarchy NEW! )
GO biological process complete	#	#	expected	Fold Enrichment	+/-	P value
developmental process involved in reproduction	838	35	8.83	3.96	+	5.98e-09
female gamete generation	679	31	7.16	4.33	+	1.55e-08
oogenesis	612	29	6.45	4.5	+	3.53e-08
amide biosynthetic process	339	22	3.57	6.16	+	4.42e-08
translation	306	21	3.23	6.51	+	4.86e-08
peptide biosynthetic process	311	21	3.28	6.41	+	6.53e-08
cytoplasmic translation	115	14	1.21	11.55	+	1.07e-07
germ cell development	736	30	7.76	3.87	+	5.62e-07
multi-organism process	1443	43	15.21	2.83	+	6.15e-07
cellular process	6599	107	69.55	1.54	+	7.48e-07
reproductive process	1247	39	13.14	2.97	+	1.44e-06
cellular process involved in reproduction in multicellular organism	880	32	9.28	3.45	+	2.12e-06
cellular nitrogen compound metabolic process	1818	48	19.16	2.5	+	2.24e-06
gamete generation	948	33	9.99	3.3	+	3.23e-06
gene expression	1068	35	11.26	3.11	+	4.33e-06
peptide metabolic process	395	21	4.16	5.04	+	4.75e-06
regulation of translation	132	13	1.39	9.34	+	7.02e-06
regulation of embryonic development	86	11	0.91	12.14	+	9.02e-06
organonitrogen compound biosynthetic process	781	29	8.23	3.52	+	9.89e-06
cellular amide metabolic process	474	22	5	4.4	+	2.17e-05
regulation of cellular component biogenesis	312	18	3.29	5.47	+	2.27e-05
cellular component biogenesis	1142	35	12.04	2.91	+	2.44e-05
cellular nitrogen compound biosynthetic process	769	28	8.11	3.45	+	2.97e-05
regulation of pole plasm oskar mRNA localization	26	7	0.27	25.54	+	5.34e-05
regulation of oocyte development	26	7	0.27	25.54	+	5.34e-05
regulation of intracellular mRNA localization	26	7	0.27	25.54	+	5.34e-05
multicellular organismal reproductive process	1121	34	11.82	2.88	+	5.47e-05
posttranscriptional regulation of gene expression	190	14	2	6.99	+	6.21e-05
sexual reproduction	1127	34	11.88	2.86	+	6.23e-05
multi-organism reproductive process	1128	34	11.89	2.86	+	6.37e-05
regulation of embryonic pattern specification	27	7	0.28	24.6	+	6.89e-05
reproduction	1460	39	15.39	2.53	+	0.000117
regulation of cellular amide metabolic process	175	13	1.84	7.05	+	0.000187
ovarian follicle cell development	324	17	3.41	4.98	+	0.000238
columnar/cuboidal epithelial cell development	325	17	3.43	4.96	+	0.000249
regulation of mRNA metabolic process	124	11	1.31	8.42	+	0.00036
cellular metabolic process	3816	70	40.22	1.74	+	0.000412
columnar/cuboidal epithelial cell differentiation	340	17	3.58	4.74	+	0.000468
cellular component assembly	1005	30	10.59	2.83	+	0.000648
developmental process	2761	56	29.1	1.92	+	0.000723
regulation of nitrogen compound metabolic process	1767	42	18.62	2.26	+	0.00078
regulation of cellular metabolic process	1843	43	19.43	2.21	+	0.000887
epithelial cell development	361	17	3.8	4.47	+	0.00108
regulation of primary metabolic process	1790	42	18.87	2.23	+	0.00111
regulation of oogenesis	41	7	0.43	16.2	+	0.00114
regulation of cell maturation	41	7	0.43	16.2	+	0.00114
anatomical structure development	2667	54	28.11	1.92	+	0.00145
regulation of metabolic process	2024	45	21.33	2.11	+	0.00166
cellular component assembly involved in morphogenesis	145	11	1.53	7.2	+	0.00167
cellular protein metabolic process	1630	39	17.18	2.27	+	0.00209
regulation of cellular component organization	788	25	8.31	3.01	+	0.00272
chorion-containing eggshell formation	123	10	1.3	7.71	+	0.00303
cell development	1331	34	14.03	2.42	+	0.00317
primary metabolic process	3931	69	41.43	1.67	+	0.00332
cellular biosynthetic process	1272	33	13.41	2.46	+	0.0034
multicellular organism reproduction	1336	34	14.08	2.41	+	0.00345
eggshell formation	125	10	1.32	7.59	+	0.0035
regulation of cellular biosynthetic process	1297	33	13.67	2.41	+	0.00521
regulation of biosynthetic process	1300	33	13.7	2.41	+	0.00548
regulation of cellular macromolecule biosynthetic process	1248	32	13.15	2.43	+	0.00663
epithelial cell differentiation	415	17	4.37	3.89	+	0.00712
organic substance biosynthetic process	1317	33	13.88	2.38	+	0.00727
regulation of macromolecule biosynthetic process	1254	32	13.22	2.42	+	0.00734
cellular macromolecule biosynthetic process	780	24	8.22	2.92	+	0.0079
negative regulation of imaginal disc growth	9	4	0.09	42.17	+	0.0101
nitrogen compound metabolic process	3719	65	39.2	1.66	+	0.0109
biosynthetic process	1348	33	14.21	2.32	+	0.012
regulation of macromolecule metabolic process	1893	41	19.95	2.05	+	0.0128
macromolecule biosynthetic process	803	24	8.46	2.84	+	0.013
eggshell chorion assembly	85	8	0.9	8.93	+	0.0135
regulation of biological process	3748	65	39.5	1.65	+	0.0145
cellular component organization or biogenesis	2718	52	28.65	1.82	+	0.0155
cell cycle	645	21	6.8	3.09	+	0.0155
regulation of protein metabolic process	594	20	6.26	3.19	+	0.0164
regulation of cellular process	3435	61	36.21	1.68	+	0.0167
regulation of transcription initiation from RNA polymerase II promoter	24	5	0.25	19.77	+	0.0222
regulation of DNA-templated transcription, initiation	24	5	0.25	19.77	+	0.0222
mitotic cell cycle	410	16	4.32	3.7	+	0.0264
oocyte differentiation	158	10	1.67	6	+	0.0272
regulation of cellular protein metabolic process	563	19	5.93	3.2	+	0.028
regulation of multicellular organismal development	564	19	5.94	3.2	+	0.0287
regulation of gene expression	1474	34	15.54	2.19	+	0.0299
RNA localization	160	10	1.69	5.93	+	0.0303
cell differentiation	1684	37	17.75	2.08	+	0.0324
regulation of cellular localization	129	9	1.36	6.62	+	0.0364
intracellular mRNA localization	72	7	0.76	9.22	+	0.0446
organelle organization	1708	37	18	2.06	+	0.0446
	Drosophila melanogaster (REF)	MS2017_cyto_d_JKlist ( Hierarchy NEW! )
GO cellular component complete	#	#	expected	Fold Enrichment	+/-	P value
ribonucleoprotein complex	610	42	6.43	6.53	+	7.56e-20
intracellular part	6067	115	63.95	1.8	+	3.77e-15
intracellular	6085	115	64.14	1.79	+	4.94e-15
cytoplasmic part	3060	79	32.25	2.45	+	3.02e-14
cytoplasm	4046	91	42.65	2.13	+	8.43e-14
cytosol	839	39	8.84	4.41	+	1.88e-12
intracellular organelle	4934	99	52	1.9	+	1.95e-12
protein-containing complex	2715	71	28.62	2.48	+	2.55e-12
cell part	7078	120	74.6	1.61	+	2.79e-12
cell	7078	120	74.6	1.61	+	2.79e-12
organelle	5017	99	52.88	1.87	+	6.65e-12
intracellular non-membrane-bounded organelle	1459	47	15.38	3.06	+	9.88e-10
non-membrane-bounded organelle	1459	47	15.38	3.06	+	9.88e-10
cytosolic part	159	17	1.68	10.14	+	1.44e-09
cytosolic ribosome	108	14	1.14	12.3	+	1.19e-08
cytoplasmic ribonucleoprotein granule	78	12	0.82	14.6	+	5.27e-08
ribonucleoprotein granule	79	12	0.83	14.41	+	6.09e-08
organelle part	2928	64	30.86	2.07	+	5.24e-07
intracellular organelle part	2869	63	30.24	2.08	+	6.56e-07
cytosolic small ribosomal subunit	47	9	0.5	18.17	+	2.15e-06
ribosome	192	15	2.02	7.41	+	2.18e-06
membrane-bounded organelle	4405	81	46.43	1.74	+	2.37e-06
intracellular membrane-bounded organelle	4165	77	43.9	1.75	+	7.49e-06
ribosomal subunit	180	14	1.9	7.38	+	8.01e-06
small ribosomal subunit	77	9	0.81	11.09	+	0.00014
P granule	38	7	0.4	17.48	+	0.000172
germ plasm	40	7	0.42	16.6	+	0.000242
polysomal ribosome	5	4	0.05	75.9	+	0.000251
proteasome regulatory particle, base subcomplex	14	5	0.15	33.88	+	0.00041
nucleus	2538	52	26.75	1.94	+	0.00047
pole plasm	47	7	0.5	14.13	+	0.000704
polysome	17	5	0.18	27.9	+	0.00105
proteasome regulatory particle	28	5	0.3	16.94	+	0.0116
proteasome accessory complex	29	5	0.31	16.36	+	0.0138
precatalytic spliceosome	146	9	1.54	5.85	+	0.024
nuclear part	1294	30	13.64	2.2	+	0.0262
cytosolic large ribosomal subunit	58	6	0.61	9.81	+	0.0336
	Drosophila melanogaster (REF)	MS2017_cyto_d_JKlist ( Hierarchy NEW! )
GO molecular function complete	#	#	expected	Fold Enrichment	+/-	P value
RNA binding	577	32	6.08	5.26	+	1.44e-11
binding	5241	97	55.24	1.76	+	2.88e-09
nucleic acid binding	1621	46	17.09	2.69	+	2.26e-07
mRNA binding	195	16	2.06	7.78	+	4.91e-07
heterocyclic compound binding	2610	60	27.51	2.18	+	5.68e-07
organic cyclic compound binding	2628	60	27.7	2.17	+	7.51e-07
structural constituent of ribosome	172	12	1.81	6.62	+	0.000477
protein binding	2300	45	24.24	1.86	+	0.0213
